# Supplementary material for: A Role for the Retinoblastoma Protein As a Regulator of Mouse Osteoblast Cell Adhesion: Implications for Osteogenesis and Osteosarcoma Formation
Source: PLoS One. 2010 Nov 11;5(11):e13954. doi: 10.1371/journal.pone.0013954 (PMC2978706; doi:10.1371/journal.pone.0013954)
Supplement: Table S1 — pRb deficiency dramatically affects the expression of genes involved in cell adhesion pathways in osteoblasts. MetaCore cellular pathway analysis in conjunction with the Canonical Pathway database from GeneGO Inc. were used to determine which canonical pathways are statistically affected by pRb deficiency. This analysis allowed us to determine the relative position of cell-adhesion-related cellular pathways within all the cellular pathways regulated by pRb. Analyses based on the GeneGO database yielded 139 cellular processes (out of 289 total cellular processes) that were significantly affected by pRb expression (P>0.05 and false discovery rate (FDR) <0.0175). Remarkably, 8 of the top 10 cellular processes affected by pRb expression are all related to cell adhesion. Blue shading indicates the cut off of statistical significance. This table summarizes results from several microarray analyses, all of which indicate that pRb dramatically affects expression of genes involved in cell adhesion. It is noteworthy that cell cycle does not appear prominently in the pathways regulated by pRb in these cells. This may not come as a surprise as the cell lines used (pRb-expressing and pRb-deficient) were harvested during the proliferative phase of growth, thus minimizing the well-known effects of pRb on cell cycle progression. (0.26 MB XLS) [file pone.0013954.s005.xls]

## Sheet: Table S1 - Canonical Pathways
Table S1
Map	Map Folders	Cell process	p-Value	Objects
Cell adhesion_Integrin-mediated cell adhesion and migration	Regulatory processes/Cell adhesion	cell adhesion	3.819e-15	22	45
Cytoskeleton remodeling_Integrin outside-in signaling	Regulatory processes/Cell adhesion Regulatory processes/Cytoskeleton remodeling	cell adhesion	1.488e-11	19	46
Cell adhesion_Endothelial cell contacts by non-junctional mechanisms	Regulatory processes/Cell adhesion	cell adhesion	2.331e-11	14	24
Cell adhesion_Endothelial cell contacts by junctional mechanisms	Regulatory processes/Cell adhesion	cell adhesion	1.02e-10	14	26
Cell adhesion_Role of tetraspanins in the integrin-mediated cell adhesion	Regulatory processes/Cell adhesion	cell adhesion	2.996e-10	16	37
Cell adhesion_Chemokines and adhesion	Congenital, Hereditary, and Neonatal Diseases and Abnormalities Protein function/Cyto/chemokines Regulatory processes/Cell adhesion	cytokine-mediated signaling pathway, cell adhesion	2.464e-09	24	93
Cytoskeleton remodeling_Cytoskeleton remodeling	Congenital, Hereditary, and Neonatal Diseases and Abnormalities Regulatory processes/Cytoskeleton remodeling		2.629e-08	23	96
Cell adhesion_Tight junctions	Regulatory processes/Cell adhesion	cell adhesion	2.065e-07	13	36
Cytoskeleton remodeling_Fibronectin-binding integrins in cell motility	Regulatory processes/Cell adhesion Regulatory processes/Cytoskeleton remodeling	cell adhesion	7.043e-07	11	28
Cell adhesion_Alpha-4 integrins in cell migration and adhesion	Regulatory processes/Cell adhesion Regulatory processes/Cytoskeleton remodeling	cell adhesion	2.327e-06	11	31
Neurophysiological process_EphB receptors in dendritic spine morphogenesis and synaptogenesis	Congenital, Hereditary, and Neonatal Diseases and Abnormalities Regulatory processes/Cell adhesion Regulatory processes/Cytoskeleton remodeling Regulatory processes/Development/Neurogenesis Regulatory processes/Neurophysiological process	cell adhesion, response to extracellular stimulus	6.459e-06	10	28
Cell adhesion_Histamine H1 receptor signaling in the interruption of cell barrier integrity	Protein function/G-proteins/GPCR Regulatory processes/Cell adhesion	cell adhesion, G-protein coupled receptor protein signaling pathway	1.649e-05	11	37
Cell adhesion_Integrin inside-out signaling	Regulatory processes/Cell adhesion	cell adhesion	1.783e-05	12	44
Chemotaxis_Inhibitory action of lipoxins on IL-8- and Leukotriene B4-induced neutrophil migration	Regulatory processes/Chemotaxis Regulatory processes/Cytoskeleton remodeling Regulatory processes/Immune response	immune response	5.988e-05	10	35
Inhibitory action of Lipoxins on neutrophil migration	Congenital, Hereditary, and Neonatal Diseases and Abnormalities Disease maps/Lung Diseases/Cystic Fibrosis		0.000101	10	37
Cytoskeleton remodeling_FAK signaling	Protein function/Kinases Regulatory processes/Cytoskeleton remodeling Regulatory processes/Development/Development (common pathways)	protein kinase cascade, response to extracellular stimulus	0.0001864	11	47
Chemotaxis_CCR4-induced leukocyte adhesion	Protein function/Cyto/chemokines Protein function/G-proteins/GPCR Regulatory processes/Cell adhesion Regulatory processes/Chemotaxis Regulatory processes/Immune response	cytokine-mediated signaling pathway, cell adhesion, immune response, G-protein coupled receptor protein signaling pathway	0.0002832	7	21
Immune response_Role of integrins in NK cells cytotoxicity	Regulatory processes/Immune response	immune response	0.0006688	9	38
Immune response_Fc gamma R-mediated phagocytosis in macrophages	Regulatory processes/Cytoskeleton remodeling Regulatory processes/Immune response	immune response	0.0009146	8	32
Cell adhesion_Ephrins signaling	Regulatory processes/Cell adhesion	cell adhesion	0.001207	9	41
Chemotaxis_CXCR4 signaling pathway	Congenital, Hereditary, and Neonatal Diseases and Abnormalities Protein function/Cyto/chemokines Protein function/G-proteins/GPCR Regulatory processes/Chemotaxis	cytokine-mediated signaling pathway, G-protein coupled receptor protein signaling pathway	0.001406	8	34
Development_GDNF signaling	Regulatory processes/Development/Neurogenesis	response to extracellular stimulus	0.001478	6	20
Cytoskeleton remodeling_TGF, WNT and cytoskeletal remodeling	Congenital, Hereditary, and Neonatal Diseases and Abnormalities Regulatory processes/Cytoskeleton remodeling		0.001618	16	107
Development_Osteopontin signaling in osteoclasts	Protein function/Cyto/chemokines Regulatory processes/Cytoskeleton remodeling Regulatory processes/Development/Ossification and bone remodeling	cytokine-mediated signaling pathway, response to extracellular stimulus	0.002543	6	22
* Neurophysiological process_GABA-A receptor life cycle	Regulatory processes/Neurophysiological process		0.003252	6	23
Cytoskeleton remodeling_Regulation of actin cytoskeleton by Rho GTPases	Protein function/G-proteins/RAS-group Regulatory processes/Cytoskeleton remodeling	small GTPase mediated signal transduction	0.003252	6	23
Immune response _Immunological synapse formation	Regulatory processes/Cell adhesion Regulatory processes/Immune response	cell adhesion, immune response	0.003848	9	48
Chemotaxis_Leukocyte chemotaxis	Protein function/Cyto/chemokines Regulatory processes/Cell adhesion Regulatory processes/Chemotaxis Regulatory processes/Immune response	cytokine-mediated signaling pathway, cell adhesion, immune response	0.005031	10	59
Signal transduction_PTEN pathway	Congenital, Hereditary, and Neonatal Diseases and Abnormalities Protein function/Phosphatases	protein amino acid dephosphorylation	0.005768	8	42
Cell adhesion_Cadherin-mediated cell adhesion	Regulatory processes/Cell adhesion	cell adhesion	0.006269	6	26
Blood coagulation_GPVI-dependent platelet activation	Congenital, Hereditary, and Neonatal Diseases and Abnormalities Regulatory processes/Blood coagulation Regulatory processes/Cell adhesion	cell death, cell adhesion	0.006691	8	43
G-protein signaling_RAC1 in cellular process	Protein function/G-proteins/RAS-group Regulatory processes/Cytoskeleton remodeling	small GTPase mediated signal transduction	0.009174	6	28
Cytoskeleton remodeling_ESR1 action on cytoskeleton remodeling and cell migration	Protein function/Hormones Regulatory processes/Cytoskeleton remodeling	response to hormone stimulus	0.01499	4	15
Cytoskeleton remodeling_Role of PKA in cytoskeleton reorganisation	Protein function/Kinases Regulatory processes/Cytoskeleton remodeling	protein kinase cascade	0.01517	6	31
Cell adhesion_Role of CDK5 in cell adhesion	Protein function/Kinases Regulatory processes/Cell adhesion Regulatory processes/Neurophysiological process	protein kinase cascade, cell adhesion	0.01858	3	9
Regulation of lipid metabolism_ACM stimulation of Arachidonic acid production	Congenital, Hereditary, and Neonatal Diseases and Abnormalities Protein function/G-proteins/GPCR Regulation of metabolism/Regulation of lipid metabolism	G-protein coupled receptor protein signaling pathway	0.03877	7	48
G-protein signaling_Cross-talk between Ras-family GTPases	Protein function/G-proteins/RAS-group	small GTPase mediated signal transduction	0.04096	4	20
Cytoskeleton remodeling_Reverse signaling by ephrin B	Regulatory processes/Cell adhesion Regulatory processes/Cytoskeleton remodeling Regulatory processes/Development/Neurogenesis	cell adhesion, response to extracellular stimulus	0.04686	5	30
Cytoskeleton remodeling_Role of PDGFs in cell migration	Congenital, Hereditary, and Neonatal Diseases and Abnormalities Protein function/Growth factors Regulatory processes/Cytoskeleton remodeling	intracellular receptor-mediated signaling pathway	0.04804	4	21
Development_Role of CDK5 in neuronal development	Protein function/Kinases Regulatory processes/Development/Neurogenesis	protein kinase cascade, response to extracellular stimulus	0.05295	5	31
Cell adhesion_Gap junctions	Regulatory processes/Cell adhesion Regulatory processes/Transport	cell adhesion	0.05575	4	22
Development_MAG-dependent inhibition of neurite outgrowth	Congenital, Hereditary, and Neonatal Diseases and Abnormalities Protein function/Growth factors Regulatory processes/Development/Neurogenesis	intracellular receptor-mediated signaling pathway, response to extracellular stimulus	0.05949	5	32
Development_FGFR signaling pathway	Congenital, Hereditary, and Neonatal Diseases and Abnormalities Protein function/Growth factors Regulatory processes/Development/Development (common pathways)	intracellular receptor-mediated signaling pathway, response to extracellular stimulus	0.06482	6	43
G-protein signaling_H-RAS regulation pathway	Congenital, Hereditary, and Neonatal Diseases and Abnormalities Protein function/G-proteins/RAS-group	small GTPase mediated signal transduction	0.06646	5	33
G-protein signaling_G-Protein alpha-12 signaling pathway	Protein function/G-proteins/GPCR	G-protein coupled receptor protein signaling pathway	0.06646	5	33
Acetylcholine metabolism - conventional	Metabolism of Mediators - conventional	metabolic process	0.06732	1	1
Chemotaxis_Lipoxin inhibitory action on fMLP-induced neutrophil chemotaxis	Protein function/Cyto/chemokines Regulatory processes/Cell adhesion Regulatory processes/Chemotaxis Regulatory processes/Cytoskeleton remodeling Regulatory processes/Immune response	cytokine-mediated signaling pathway, cell adhesion, immune response	0.07388	5	34
* Neurophysiological process_NMDA-dependent postsynaptic long-term potentiation in CA1 hippocampal neurons	Regulatory processes/Neurophysiological process		0.07822	7	56
Cell adhesion_Cell-matrix glycoconjugates	Regulatory processes/Cell adhesion	cell adhesion	0.09	5	36
Immune response_Role of DAP12 receptors in NK cells	Regulatory processes/Immune response	immune response	0.0994	6	48
Cell adhesion_PLAU signaling	Congenital, Hereditary, and Neonatal Diseases and Abnormalities Regulatory processes/Cell adhesion	cell adhesion	0.1078	5	38
Development_FGF-family signaling	Congenital, Hereditary, and Neonatal Diseases and Abnormalities Protein function/Growth factors Regulatory processes/Development/Development (common pathways)	intracellular receptor-mediated signaling pathway, response to extracellular stimulus	0.1147	4	28
Development_EGFR signaling via PIP3	Protein function/Growth factors Protein function/Second messenger Regulatory processes/Development/Epidermal cell development	second-messenger-mediated signaling, intracellular receptor-mediated signaling pathway, response to extracellular stimulus	0.1161	3	18
* Neurophysiological process_Long-term depression in cerebellum	Regulatory processes/Neurophysiological process		0.1264	4	29
Development_EGFR signaling via small GTPases	Protein function/G-proteins/RAS-group Protein function/Growth factors Regulatory processes/Development/Epidermal cell development	small GTPase mediated signal transduction, intracellular receptor-mediated signaling pathway, response to extracellular stimulus	0.1264	4	29
Development_GDNF family signaling	Congenital, Hereditary, and Neonatal Diseases and Abnormalities Regulatory processes/Development/Neurogenesis	response to extracellular stimulus	0.1272	5	40
Development_Prolactin receptor signaling	Congenital, Hereditary, and Neonatal Diseases and Abnormalities Protein function/Growth factors Protein function/Hormones Regulatory processes/Development/Development (common pathways)	response to hormone stimulus, intracellular receptor-mediated signaling pathway, response to extracellular stimulus	0.1329	6	52
Development_Flt3 signaling	Protein function/Growth factors Regulatory processes/Apoptosis and survival Regulatory processes/Development/Hemopoiesis	apoptosis, intracellular receptor-mediated signaling pathway, response to extracellular stimulus	0.1374	5	41
Development_Growth hormone signaling via STATs and PLC/IP3	Congenital, Hereditary, and Neonatal Diseases and Abnormalities Protein function/Hormones Regulatory processes/Development/Development (common pathways)	response to hormone stimulus, response to extracellular stimulus	0.1387	4	30
Neurophysiological process_Glutamate regulation of Dopamine D1A receptor signaling	Protein function/G-proteins/GPCR Regulatory processes/Neurophysiological process	G-protein coupled receptor protein signaling pathway	0.1387	4	30
Neurophysiological process_PGE2-induced pain processing	Regulatory processes/Immune response Regulatory processes/Neurophysiological process	immune response	0.1473	3	20
Development_Dopamine D2 receptor transactivation of EGFR	Protein function/G-proteins/GPCR Regulatory processes/Development/Neurogenesis Regulatory processes/Oxidative stress	G-protein coupled receptor protein signaling pathway, response to extracellular stimulus	0.1473	3	20
Blood coagulation_GPCRs in platelet aggregation	Congenital, Hereditary, and Neonatal Diseases and Abnormalities Protein function/G-proteins/GPCR Regulatory processes/Blood coagulation Regulatory processes/Cell adhesion Regulatory processes/Cytoskeleton remodeling	cell death, cell adhesion, G-protein coupled receptor protein signaling pathway	0.1514	6	54
Development_PIP3 signaling in cardiac myocytes	Congenital, Hereditary, and Neonatal Diseases and Abnormalities Disease maps/Cardiovascular Diseases/Cardiac Hypertrophy Protein function/Second messenger Regulatory processes/Development/Myogenesis	second-messenger-mediated signaling, response to extracellular stimulus	0.159	5	43
G-protein signaling_EDG5 signaling	Protein function/G-proteins/GPCR	G-protein coupled receptor protein signaling pathway	0.1638	3	21
Development_VEGF-family signaling	Protein function/Growth factors Regulatory processes/Development/Angiogenesis	intracellular receptor-mediated signaling pathway, response to extracellular stimulus	0.1645	4	32
Development_Angiopoietin - Tie2 signaling	Congenital, Hereditary, and Neonatal Diseases and Abnormalities Regulatory processes/Development/Angiogenesis	response to extracellular stimulus	0.1645	4	32
Neurophysiological process_Receptor-mediated axon growth repulsion	Congenital, Hereditary, and Neonatal Diseases and Abnormalities Regulatory processes/Cell adhesion Regulatory processes/Cytoskeleton remodeling Regulatory processes/Development/Neurogenesis Regulatory processes/Neurophysiological process	cell adhesion, response to extracellular stimulus	0.1703	5	44
Cytoskeleton remodeling_CDC42 in cellular processes	Protein function/G-proteins/RAS-group Regulatory processes/Cytoskeleton remodeling	small GTPase mediated signal transduction	0.1809	3	22
Development_EGFR signaling pathway	Protein function/Growth factors Regulatory processes/Development/Epidermal cell development	intracellular receptor-mediated signaling pathway, response to extracellular stimulus	0.1812	6	57
* Development_Role of IL-8 in angiogenesis	Protein function/G-proteins/GPCR Regulatory processes/Development/Angiogenesis	G-protein coupled receptor protein signaling pathway, response to extracellular stimulus	0.2059	5	47
Transcription_CREB pathway	Protein function/Transcription factors	transcription	0.2061	4	35
Development_Angiotensin signaling via PYK2	Congenital, Hereditary, and Neonatal Diseases and Abnormalities Disease maps/Cardiovascular Diseases/Cardiac Hypertrophy Protein function/G-proteins/GPCR Regulatory processes/Development/Angiogenesis	G-protein coupled receptor protein signaling pathway, response to extracellular stimulus	0.2206	4	36
G-protein signaling_G-Protein alpha-q signaling cascades	Protein function/G-proteins/GPCR	G-protein coupled receptor protein signaling pathway	0.2346	3	25
Development_Neurotrophin family signaling	Protein function/Growth factors Regulatory processes/Development/Neurogenesis	intracellular receptor-mediated signaling pathway, response to extracellular stimulus	0.2354	4	37
Transport_RAB3 regulation pathway	Protein function/G-proteins/RAS-group Regulatory processes/Transport	small GTPase mediated signal transduction	0.242	2	14
Development_EDG3 signaling pathway	Protein function/G-proteins/GPCR Regulatory processes/Development/Development (common pathways)	G-protein coupled receptor protein signaling pathway, response to extracellular stimulus	0.2531	3	26
Cell adhesion_ECM remodeling	Regulatory processes/Cell adhesion	cell adhesion	0.2567	5	51
Development_EPO-induced MAPK pathway	Congenital, Hereditary, and Neonatal Diseases and Abnormalities Protein function/Growth factors Regulatory processes/Development/Hemopoiesis	intracellular receptor-mediated signaling pathway, response to extracellular stimulus	0.2656	4	39
Muscle contraction_nNOS Signaling in Skeletal Muscle	Regulatory processes/Muscle contraction		0.2677	2	15
Blood coagulation_GPIb-IX-V-dependent platelet activation	Congenital, Hereditary, and Neonatal Diseases and Abnormalities Regulatory processes/Blood coagulation Regulatory processes/Cell adhesion	cell death, cell adhesion	0.2699	5	52
Immune response_IL-6 signaling pathway	Protein function/Cyto/chemokines Regulatory processes/Immune response/Acute inflammatory response	cytokine-mediated signaling pathway, immune response	0.2906	3	28
Development_HGF signaling pathway	Protein function/Growth factors Regulatory processes/Development/Development (common pathways)	intracellular receptor-mediated signaling pathway, response to extracellular stimulus	0.2965	4	41
Immune response_Lectin induced complement pathway	Congenital, Hereditary, and Neonatal Diseases and Abnormalities Regulatory processes/Immune response/Acute inflammatory response	immune response	0.2965	4	41
Development_Endothelin-1/EDNRA signaling	Disease maps/Cardiovascular Diseases/Cardiac Hypertrophy Protein function/G-proteins/GPCR Protein function/Hormones Regulatory processes/Development/Development (common pathways)	response to hormone stimulus, G-protein coupled receptor protein signaling pathway, response to extracellular stimulus	0.2965	4	41
Immune response _Human NKG2D signaling	Regulatory processes/Immune response/Immune response: organism-specific maps for Mouse, Rat and Human	immune response	0.3096	3	29
Immune response_BCR pathway	Regulatory processes/Immune response	immune response	0.3121	4	42
Neurophysiological process_Role of CDK5 in presynaptic signaling	Protein function/Kinases Regulatory processes/Neurophysiological process	protein kinase cascade	0.319	2	17
Translation_IL-2 regulation of translation	Congenital, Hereditary, and Neonatal Diseases and Abnormalities Protein function/Cyto/chemokines Regulatory processes/Translation	cytokine-mediated signaling pathway, translation	0.319	2	17
Immune response_CD28 signaling	Regulatory processes/Immune response	immune response	0.3278	4	43
Immune response_PIP3 signaling in B lymphocytes	Protein function/Second messenger Regulatory processes/Development/Immune system development Regulatory processes/Immune response	second-messenger-mediated signaling, immune response, response to extracellular stimulus	0.3286	3	30
Development_Slit-Robo signaling	Congenital, Hereditary, and Neonatal Diseases and Abnormalities Regulatory processes/Cell adhesion Regulatory processes/Cytoskeleton remodeling Regulatory processes/Development/Neurogenesis	cell adhesion, response to extracellular stimulus	0.3286	3	30
Development_CNTF receptor signaling	Protein function/Cyto/chemokines Regulatory processes/Development/Neurogenesis Regulatory processes/Hypoxia response	cytokine-mediated signaling pathway, response to extracellular stimulus	0.3286	3	30
Neurophysiological process_Dopamine D2 receptor transactivation of PDGFR in CNS	Congenital, Hereditary, and Neonatal Diseases and Abnormalities Protein function/G-proteins/GPCR Regulatory processes/Neurophysiological process	G-protein coupled receptor protein signaling pathway	0.3444	2	18
Immune response _CCR3 signaling in eosinophils	Protein function/Cyto/chemokines Protein function/G-proteins/GPCR Regulatory processes/Immune response	cytokine-mediated signaling pathway, G-protein coupled receptor protein signaling pathway, immune response	0.3651	5	59
Development_EPO-induced PI3K/AKT pathway and Ca(2+) influx	Protein function/Growth factors Regulatory processes/Development/Hemopoiesis Regulatory processes/Hypoxia response	intracellular receptor-mediated signaling pathway, response to extracellular stimulus	0.3665	3	32
Development_Activation of ERK by Alpha-1 adrenergic receptors	Protein function/G-proteins/GPCR Regulatory processes/Development/Development (common pathways)	G-protein coupled receptor protein signaling pathway, response to extracellular stimulus	0.3665	3	32
Development_Beta-adrenergic receptors transactivation of EGFR	Protein function/G-proteins/GPCR Regulatory processes/Development/Epidermal cell development	G-protein coupled receptor protein signaling pathway, response to extracellular stimulus	0.3665	3	32
Apoptosis and survival_NGF signaling pathway	Protein function/Growth factors Regulatory processes/Apoptosis and survival Regulatory processes/Development/Neurogenesis	apoptosis, intracellular receptor-mediated signaling pathway, response to extracellular stimulus	0.3695	2	19
* Immune response_CTLA-4 regulation of T cell function	Regulatory processes/Immune response	immune response	0.3854	3	33
Immune response _Murine NKG2D signaling	Regulatory processes/Immune response/Immune response: organism-specific maps for Mouse, Rat and Human	immune response	0.3854	3	33
Normal and pathological TGF-beta-mediated regulation of cell proliferation	Disease maps/Neoplasms and Neoplastic Processes		0.3854	3	33
Cytoskeleton remodeling_Role Activin A in cytoskeleton remodeling	Protein function/Growth factors Regulatory processes/Cytoskeleton remodeling	intracellular receptor-mediated signaling pathway	0.3942	2	20
Development_Delta-type opioid receptor signaling via G-protein alpha-14	Protein function/G-proteins/GPCR Regulatory processes/Development/Hemopoiesis	G-protein coupled receptor protein signaling pathway, response to extracellular stimulus	0.3942	2	20
G-protein signaling_RhoA regulation pathway	Protein function/G-proteins/RAS-group Regulatory processes/Cytoskeleton remodeling	small GTPase mediated signal transduction	0.4041	3	34
G-protein signaling_Regulation of p38 and JNK signaling mediated by G-proteins	Protein function/G-proteins/GPCR	G-protein coupled receptor protein signaling pathway	0.4041	3	34
Development_VEGF signaling and activation	Protein function/Growth factors Regulatory processes/Development/Angiogenesis	intracellular receptor-mediated signaling pathway, response to extracellular stimulus	0.4041	3	34
Immune response_TCR and CD28 co-stimulation in activation of NF-kB	Protein function/Transcription factors Regulatory processes/Immune response	transcription, immune response	0.4041	3	34
Cell adhesion_Plasmin signaling	Congenital, Hereditary, and Neonatal Diseases and Abnormalities Regulatory processes/Cell adhesion	cell adhesion	0.4041	3	34
Development_PDGF signaling via MAPK cascades	Protein function/Growth factors Regulatory processes/Development/Development (common pathways)	intracellular receptor-mediated signaling pathway, response to extracellular stimulus	0.4041	3	34
Translation_Non-genomic (rapid) action of Androgen Receptor	Congenital, Hereditary, and Neonatal Diseases and Abnormalities Protein function/Hormones Regulatory processes/Translation	response to hormone stimulus, translation	0.4041	3	34
Development_Membrane-bound ESR1: interaction with growth factors signaling	Congenital, Hereditary, and Neonatal Diseases and Abnormalities Protein function/Hormones Protein function/Transcription factors Regulatory processes/Development/Development (common pathways)	transcription, response to hormone stimulus, response to extracellular stimulus	0.4041	3	34
Development_Dopamine D2 receptor transactivation of PDGFR in non-neuronal cells	Protein function/G-proteins/GPCR Regulatory processes/Development/Development (common pathways)	G-protein coupled receptor protein signaling pathway, response to extracellular stimulus	0.4184	2	21
Development_ACM3 activation of astroglial cells proliferation	Protein function/G-proteins/GPCR Regulatory processes/Development/Neurogenesis	G-protein coupled receptor protein signaling pathway, response to extracellular stimulus	0.4184	2	21
Cytoskeleton remodeling_ACM3 and ACM4 in keratinocyte migration	Protein function/G-proteins/GPCR Regulatory processes/Cytoskeleton remodeling	G-protein coupled receptor protein signaling pathway	0.4184	2	21
Translation _Regulation activity of EIF4F	Regulatory processes/Translation	translation	0.4222	4	49
Transcription_Receptor-mediated HIF regulation	Protein function/Transcription factors	transcription	0.4226	3	35
Apoptosis and survival_BAD phosphorylation	Regulatory processes/Apoptosis and survival	apoptosis	0.4226	3	35
Immune response_NTS activation of IL-8 in colonocytes	Congenital, Hereditary, and Neonatal Diseases and Abnormalities Regulatory processes/Immune response	immune response	0.4226	3	35
Development_EPO-induced Jak-STAT pathway	Congenital, Hereditary, and Neonatal Diseases and Abnormalities Regulatory processes/Apoptosis and survival Regulatory processes/Development/Hemopoiesis	apoptosis, response to extracellular stimulus	0.4226	3	35
Immune response_Oncostatin M signaling via MAPK in mouse cells	Protein function/Cyto/chemokines Regulatory processes/Immune response/Immune response: organism-specific maps for Mouse, Rat and Human	cytokine-mediated signaling pathway, immune response	0.4226	3	35
Muscle contraction_ACM regulation of smooth muscle contraction	Congenital, Hereditary, and Neonatal Diseases and Abnormalities Protein function/G-proteins/GPCR Regulatory processes/Muscle contraction	G-protein coupled receptor protein signaling pathway	0.4226	3	35
Cytoskeleton remodeling_Keratin filaments	Regulatory processes/Cytoskeleton remodeling		0.441	3	36
Development_ACM1, ACM3, ACM5 activation of ERK	Protein function/G-proteins/GPCR Regulatory processes/Development/Development (common pathways)	G-protein coupled receptor protein signaling pathway, response to extracellular stimulus	0.441	3	36
* Transport_Macropinocytosis regulation by growth factors	Protein function/Growth factors Regulatory processes/Transport	intracellular receptor-mediated signaling pathway	0.4531	4	51
Development_A2A receptor signaling	Protein function/G-proteins/GPCR Regulatory processes/Development/Development (common pathways)	G-protein coupled receptor protein signaling pathway, response to extracellular stimulus	0.4592	3	37
Immune response_Oncostatin M signaling via MAPK in human cells	Protein function/Cyto/chemokines Regulatory processes/Immune response/Immune response: organism-specific maps for Mouse, Rat and Human	cytokine-mediated signaling pathway, immune response	0.4592	3	37
G-protein signaling_G-Protein beta/gamma signaling cascades	Protein function/G-proteins/GPCR	G-protein coupled receptor protein signaling pathway	0.4654	2	23
Development_Mu-type opioid receptor regulation of proliferation	Protein function/G-proteins/GPCR Regulatory processes/Development/Neurogenesis	G-protein coupled receptor protein signaling pathway, response to extracellular stimulus	0.4654	2	23
Oxidative stress_Angiotensin II-induced ROS production	Protein function/G-proteins/GPCR Regulatory processes/Oxidative stress	G-protein coupled receptor protein signaling pathway	0.4654	2	23
Development_A2B receptor: action via G-protein alpha s	Protein function/G-proteins/GPCR Regulatory processes/Development/Development (common pathways)	G-protein coupled receptor protein signaling pathway, response to extracellular stimulus	0.4771	3	38
Development_WNT signaling pathway. Part 2	Congenital, Hereditary, and Neonatal Diseases and Abnormalities Regulatory processes/Development/Development (common pathways)	response to extracellular stimulus	0.4835	4	53
G-protein signaling_Ras family GTPases in kinase cascades (scheme)	Protein function/G-proteins/RAS-group	small GTPase mediated signal transduction	0.488	2	24
Inhibitory action of Lipoxin A4 on PDGF, EGF and LTD4 signaling	Congenital, Hereditary, and Neonatal Diseases and Abnormalities Disease maps/Lung Diseases/Cystic Fibrosis		0.488	2	24
Development_Lipoxin inhibitory action on PDGF, EGF and LTD4 signaling	Regulatory processes/Chemotaxis Regulatory processes/Development/Development (common pathways) Regulatory processes/Immune response Regulatory processes/Muscle contraction	immune response, response to extracellular stimulus	0.488	2	24
Immune response_IL-27 signaling pathway	Protein function/Cyto/chemokines Regulatory processes/Development/Immune system development Regulatory processes/Immune response	cytokine-mediated signaling pathway, immune response, response to extracellular stimulus	0.488	2	24
Development_Growth hormone signaling via PI3K/AKT and MAPK cascades	Congenital, Hereditary, and Neonatal Diseases and Abnormalities Protein function/Hormones Regulatory processes/Development/Development (common pathways)	response to hormone stimulus, response to extracellular stimulus	0.4947	3	39
Regulation of lipid metabolism_Alpha-1 adrenergic receptors signaling via arachidonic acid	Protein function/G-proteins/GPCR Regulation of metabolism/Regulation of lipid metabolism	G-protein coupled receptor protein signaling pathway	0.4947	3	39
Transport_RAB5A regulation pathway	Congenital, Hereditary, and Neonatal Diseases and Abnormalities Protein function/G-proteins/RAS-group Regulatory processes/Transport	small GTPase mediated signal transduction	0.51	2	25
Development_Angiotensin activation of Akt	Disease maps/Cardiovascular Diseases/Cardiac Hypertrophy Protein function/G-proteins/GPCR Regulatory processes/Development/Angiogenesis	G-protein coupled receptor protein signaling pathway, response to extracellular stimulus	0.51	2	25
Immune response_Delta-type opioid receptor signaling in T-cells	Protein function/G-proteins/GPCR Regulatory processes/Immune response	immune response, G-protein coupled receptor protein signaling pathway	0.51	2	25
Development_Delta-type opioid receptor mediated cardioprotection	Protein function/G-proteins/GPCR Regulatory processes/Development/Myogenesis Regulatory processes/Oxidative stress	G-protein coupled receptor protein signaling pathway, response to extracellular stimulus	0.51	2	25
Development_EDG5 and EDG3 in cell proliferation and differentiation	Protein function/G-proteins/GPCR Regulatory processes/Development/Myogenesis	G-protein coupled receptor protein signaling pathway, response to extracellular stimulus	0.51	2	25
Translation_Translation regulation by Alpha-1 adrenergic receptors	Protein function/G-proteins/GPCR Regulatory processes/Translation	translation, G-protein coupled receptor protein signaling pathway	0.512	3	40
Development_Alpha-2 adrenergic receptor activation of ERK	Protein function/G-proteins/GPCR Regulation of metabolism/Regulation of lipid metabolism Regulatory processes/Development/Development (common pathways)	G-protein coupled receptor protein signaling pathway, response to extracellular stimulus	0.512	3	40
Development_Angiotensin activation of ERK	Disease maps/Cardiovascular Diseases/Cardiac Hypertrophy Protein function/G-proteins/GPCR Regulatory processes/Development/Angiogenesis Regulatory processes/Development/Epidermal cell development	G-protein coupled receptor protein signaling pathway, response to extracellular stimulus, response to extracellular stimulus	0.5315	2	26
Immune response_Signaling pathway mediated by IL-6 and IL-1	Congenital, Hereditary, and Neonatal Diseases and Abnormalities Protein function/Cyto/chemokines Regulatory processes/Immune response/Acute inflammatory response	cytokine-mediated signaling pathway, immune response	0.5315	2	26
NGF activation of NF-kB	Protein function/Growth factors Regulatory processes/Apoptosis and survival Regulatory processes/Development/Neurogenesis	apoptosis, intracellular receptor-mediated signaling pathway, response to extracellular stimulus	0.5315	2	26
Cholesterol and Sphingolipids transport / Influx to the early endosome in lung (normal and CF)	Congenital, Hereditary, and Neonatal Diseases and Abnormalities Disease maps/Lung Diseases/Cystic Fibrosis		0.5363	1	11
Immune response_Antigen presentation by MHC class II	Regulatory processes/Immune response	immune response	0.5363	1	11
Immune response _Sialic-acid receptors (Siglecs) signaling	Regulatory processes/Cell adhesion Regulatory processes/Immune response	cell adhesion, immune response	0.5363	1	11
Development_Thrombopoietin-regulated cell processes	Protein function/Growth factors Regulatory processes/Development/Hemopoiesis	intracellular receptor-mediated signaling pathway, response to extracellular stimulus	0.5457	3	42
G-protein signaling_N-RAS regulation pathway	Congenital, Hereditary, and Neonatal Diseases and Abnormalities Protein function/G-proteins/RAS-group	small GTPase mediated signal transduction	0.5522	2	27
Immune response_IL-4 - antiapoptotic action	Congenital, Hereditary, and Neonatal Diseases and Abnormalities Protein function/Cyto/chemokines Regulatory processes/Immune response	cytokine-mediated signaling pathway, immune response	0.5522	2	27
Development_EDG1 signaling pathway	Protein function/G-proteins/GPCR Regulatory processes/Development/Angiogenesis	G-protein coupled receptor protein signaling pathway, response to extracellular stimulus	0.5522	2	27
Immune response_Classical complement pathway	Congenital, Hereditary, and Neonatal Diseases and Abnormalities Regulatory processes/Immune response/Acute inflammatory response	immune response	0.562	3	43
G-protein signaling_Rac3 regulation pathway	Protein function/G-proteins/RAS-group Regulatory processes/Transcription	transcription, small GTPase mediated signal transduction	0.5676	1	12
Cytoskeleton remodeling_Alpha-1A adrenergic receptor-dependent inhibition of PI3K	Protein function/G-proteins/GPCR Regulatory processes/Cytoskeleton remodeling	G-protein coupled receptor protein signaling pathway	0.5676	1	12
Immune response_HTR2A-induced activation of cPLA2	Protein function/G-proteins/GPCR Regulatory processes/Immune response	G-protein coupled receptor protein signaling pathway, immune response	0.5724	2	28
Development_IGF-1 receptor signaling	Protein function/Growth factors Regulatory processes/Development/Development (common pathways)	intracellular receptor-mediated signaling pathway, response to extracellular stimulus	0.578	3	44
Development_VEGF signaling via VEGFR2 - generic cascades	Protein function/Growth factors Regulatory processes/Development/Angiogenesis	intracellular receptor-mediated signaling pathway, response to extracellular stimulus	0.5918	2	29
Development_PDGF signaling via STATs and NF-kB	Protein function/Growth factors Regulatory processes/Development/Development (common pathways)	intracellular receptor-mediated signaling pathway, response to extracellular stimulus	0.5918	2	29
Neurophysiological process_HTR1A receptor signaling in neuronal cells	Protein function/G-proteins/GPCR Regulatory processes/Neurophysiological process	G-protein coupled receptor protein signaling pathway	0.5918	2	29
* HIV-1 signaling via CCR5 in macrophages and T lymphocytes	Disease maps/Viral infections		0.5918	2	29
Immune response_IFN gamma signaling pathway	Protein function/Cyto/chemokines Regulatory processes/Immune response/Acute inflammatory response	cytokine-mediated signaling pathway, immune response	0.5936	3	45
Immune response_IL-2 activation and signaling pathway	Protein function/Cyto/chemokines Regulatory processes/Development/Immune system development Regulatory processes/Immune response	cytokine-mediated signaling pathway, immune response, response to extracellular stimulus	0.6089	3	46
Immune response_IL-3 activation and signaling pathway	Protein function/Cyto/chemokines Regulatory processes/Development/Immune system development Regulatory processes/Immune response	cytokine-mediated signaling pathway, immune response, response to extracellular stimulus	0.6106	2	30
Development_EDG6 signaling pathway	Protein function/G-proteins/GPCR Regulatory processes/Development/Development (common pathways)	G-protein coupled receptor protein signaling pathway, response to extracellular stimulus	0.6242	1	14
Apoptosis and survival_Role of CDK5 in neuronal death and survival	Regulatory processes/Apoptosis and survival Regulatory processes/Development/Neurogenesis	apoptosis, response to extracellular stimulus	0.6288	2	31
G-protein signaling_Rap1A regulation pathway	Protein function/G-proteins/RAS-group	small GTPase mediated signal transduction	0.6462	2	32
Muscle contraction_Delta-type opioid receptor in smooth muscle contraction	Protein function/G-proteins/GPCR Regulatory processes/Muscle contraction	G-protein coupled receptor protein signaling pathway	0.6497	1	15
Normal wtCFTR traffic / Sorting endosome formation	Congenital, Hereditary, and Neonatal Diseases and Abnormalities Disease maps/Lung Diseases/Cystic Fibrosis		0.6497	1	15
Development_ACM2 and ACM4 activation of ERK	Protein function/G-proteins/GPCR Regulatory processes/Development/Development (common pathways)	G-protein coupled receptor protein signaling pathway, response to extracellular stimulus	0.6631	2	33
G-protein signaling_RhoB regulation pathway	Protein function/G-proteins/RAS-group Regulatory processes/Cytoskeleton remodeling	small GTPase mediated signal transduction	0.6734	1	16
Niacin-HDL metabolism	Metabolic maps/Metabolic maps (common pathways)/Vitamin and cofactor metabolism		0.6734	1	16
Immune response_Alternative complement pathway	Congenital, Hereditary, and Neonatal Diseases and Abnormalities Regulatory processes/Immune response/Acute inflammatory response	immune response	0.6793	2	34
Neurophysiological process_ACM regulation of nerve impulse	Protein function/G-proteins/GPCR Regulatory processes/Neurophysiological process	G-protein coupled receptor protein signaling pathway	0.6793	2	34
Immune response_Inhibitory action of Lipoxins on pro-inflammatory TNF-alpha signaling	Regulatory processes/Immune response	immune response	0.6793	2	34
Development_ERBB-family signaling	Protein function/Growth factors Regulatory processes/Development/Epidermal cell development	intracellular receptor-mediated signaling pathway, response to extracellular stimulus	0.6948	2	35
Development_Endothelin-1/EDNRA transactivation of EGFR	Protein function/G-proteins/GPCR Protein function/Growth factors Protein function/Hormones Regulatory processes/Development/Development (common pathways)	response to hormone stimulus, intracellular receptor-mediated signaling pathway, G-protein coupled receptor protein signaling pathway, response to extracellular stimulus	0.6948	2	35
Translation _Regulation activity of EIF2	Regulatory processes/Translation	translation	0.7097	2	36
Immune response_IL-9 signaling pathway	Protein function/Cyto/chemokines Regulatory processes/Development/Immune system development Regulatory processes/Immune response	cytokine-mediated signaling pathway, immune response, response to extracellular stimulus	0.7097	2	36
Development_A3 receptor signaling	Protein function/G-proteins/GPCR Regulatory processes/Development/Development (common pathways)	G-protein coupled receptor protein signaling pathway, response to extracellular stimulus	0.7097	2	36
Membrane-bound ESR1: interaction with G-proteins signaling	Congenital, Hereditary, and Neonatal Diseases and Abnormalities Protein function/G-proteins Protein function/Hormones Regulatory processes/Development/Development (common pathways)	response to hormone stimulus, response to extracellular stimulus	0.7097	2	36
Transcription_Assembly of RNA Polymerase II preinitiation complex on TATA-less promoters	Regulatory processes/Transcription	transcription	0.7162	1	18
Muscle contraction_ GPCRs in the regulation of smooth muscle tone	Protein function/G-proteins/GPCR Regulatory processes/Cytoskeleton remodeling Regulatory processes/Muscle contraction	G-protein coupled receptor protein signaling pathway	0.7169	3	54
Immune response _ICOS pathway in T-helper cell	Regulatory processes/Immune response	immune response	0.7241	2	37
wtCFTR and delta508 traffic / Clathrin coated vesicles formation (norm and CF)	Congenital, Hereditary, and Neonatal Diseases and Abnormalities Disease maps/Lung Diseases/Cystic Fibrosis		0.7355	1	19
Development_Delta- and kappa-type opioid receptors signaling via beta-arrestin	Protein function/G-proteins/GPCR Regulatory processes/Development/Neurogenesis	G-protein coupled receptor protein signaling pathway, response to extracellular stimulus	0.7355	1	19
Development_Cross-talk between VEGF and Angiopoietin 1 signaling pathways	Protein function/Growth factors Regulatory processes/Development/Angiogenesis	intracellular receptor-mediated signaling pathway, response to extracellular stimulus	0.7355	1	19
Transcription_PPAR Pathway	Protein function/Transcription factors	transcription	0.7378	2	38
Signal transduction_IP3 signaling	Protein function/Second messenger	second-messenger-mediated signaling	0.7378	2	38
Development_A1 receptor signaling	Protein function/G-proteins/GPCR Regulatory processes/Development/Development (common pathways)	G-protein coupled receptor protein signaling pathway, response to extracellular stimulus	0.7378	2	38
Translation_Insulin regulation of translation	Congenital, Hereditary, and Neonatal Diseases and Abnormalities Protein function/Hormones Regulatory processes/Translation	response to hormone stimulus, translation	0.7378	2	38
Immune response_CD16 signaling in NK cells	Regulatory processes/Immune response	immune response	0.74	3	56
Signal transduction_AKT signaling	Protein function/Kinases	protein kinase cascade	0.7509	2	39
* Immune response_IL-15 signaling	Protein function/Cyto/chemokines Regulatory processes/Development/Immune system development Regulatory processes/Immune response	cytokine-mediated signaling pathway, immune response, response to extracellular stimulus	0.751	3	57
Delta508-CFTR traffic / Sorting endosome formation in CF	Congenital, Hereditary, and Neonatal Diseases and Abnormalities Disease maps/Lung Diseases/Cystic Fibrosis		0.7535	1	20
Immune response_IL-23 signaling pathway	Congenital, Hereditary, and Neonatal Diseases and Abnormalities Protein function/Cyto/chemokines Regulatory processes/Development/Immune system development Regulatory processes/Immune response	cytokine-mediated signaling pathway, immune response, response to extracellular stimulus	0.7535	1	20
Development_WNT signaling pathway. Part 1. Degradation of beta-catenin in the absence WNT signaling	Congenital, Hereditary, and Neonatal Diseases and Abnormalities Regulatory processes/Development/Development (common pathways) Regulatory processes/Proteolysis	proteolysis, response to extracellular stimulus	0.7535	1	20
Nitrogen metabolism/ Rodent version	Metabolic maps/Organism-specific metabolic maps for Mouse, Rat and Human/Aminoacid metabolism		0.7535	1	20
Regulation of lipid metabolism_Insulin regulation of glycogen metabolism	Protein function/Hormones Regulation of metabolism/Regulation of lipid metabolism	response to hormone stimulus	0.7635	2	40
Regulation of CFTR activity (norm and CF)	Congenital, Hereditary, and Neonatal Diseases and Abnormalities Disease maps/Lung Diseases/Cystic Fibrosis		0.7635	2	40
wtCFTR and delta508-CFTR traffic / Generic schema (norm and CF)	Congenital, Hereditary, and Neonatal Diseases and Abnormalities Disease maps/Lung Diseases/Cystic Fibrosis		0.7635	2	40
G-protein signaling_M-RAS regulation pathway	Congenital, Hereditary, and Neonatal Diseases and Abnormalities Protein function/G-proteins/RAS-group	small GTPase mediated signal transduction	0.7702	1	21
Immune response _MIF-mediated glucocorticoid regulation	Regulatory processes/Immune response/Acute inflammatory response	immune response	0.7702	1	21
Development_Mu-type opioid receptor signaling via Beta-arrestin	Protein function/G-proteins/GPCR Regulatory processes/Development/Neurogenesis	G-protein coupled receptor protein signaling pathway, response to extracellular stimulus	0.7702	1	21
Cardiac Hypertrophy_NF-AT signaling in Cardiac Hypertrophy	Congenital, Hereditary, and Neonatal Diseases and Abnormalities Disease maps/Cardiovascular Diseases/Cardiac Hypertrophy		0.7719	3	59
Immune response_IL-4 signaling pathway	Congenital, Hereditary, and Neonatal Diseases and Abnormalities Protein function/Cyto/chemokines Regulatory processes/Development/Immune system development Regulatory processes/Immune response	cytokine-mediated signaling pathway, immune response, response to extracellular stimulus	0.7755	2	41
Regulation of lipid metabolism_Insulin signaling:generic cascades	Protein function/Hormones Regulation of metabolism/Regulation of lipid metabolism	response to hormone stimulus	0.7755	2	41
Muscle contraction_EDG5-mediated smooth muscle contraction	Protein function/G-proteins/GPCR Regulatory processes/Muscle contraction	G-protein coupled receptor protein signaling pathway	0.7858	1	22
* Neurophysiological process_GABAergic neurotransmission	Regulatory processes/Neurophysiological process		0.7858	1	22
Proteolysis_Putative ubiquitin pathway	Regulatory processes/Proteolysis	proteolysis	0.7858	1	22
G-protein signaling_R-RAS regulation pathway	Congenital, Hereditary, and Neonatal Diseases and Abnormalities Protein function/G-proteins/RAS-group	small GTPase mediated signal transduction	0.7858	1	22
G-protein signaling_TC21 regulation pathway	Protein function/G-proteins/RAS-group	small GTPase mediated signal transduction	0.7858	1	22
Development_Thrombopoetin signaling via JAK-STAT pathway	Regulatory processes/Development/Hemopoiesis	response to extracellular stimulus	0.7858	1	22
Development_Beta-adrenergic receptors signaling via beta-arrestin	Protein function/G-proteins/GPCR Regulatory processes/Development/Development (common pathways)	G-protein coupled receptor protein signaling pathway, response to extracellular stimulus	0.7858	1	22
Apoptosis and survival_Apoptotic Activin A signaling	Congenital, Hereditary, and Neonatal Diseases and Abnormalities Protein function/Growth factors Regulatory processes/Apoptosis and survival	apoptosis, intracellular receptor-mediated signaling pathway	0.7858	1	22
Development_Kappa-type opioid receptor activation of ERK	Protein function/G-proteins/GPCR Regulatory processes/Development/Development (common pathways)	G-protein coupled receptor protein signaling pathway, response to extracellular stimulus	0.7858	1	22
Immune response_NFAT in immune response	Protein function/Transcription factors Regulatory processes/Immune response	transcription, immune response	0.787	2	42
Transcription_Androgen Receptor nuclear signaling	Congenital, Hereditary, and Neonatal Diseases and Abnormalities Protein function/Hormones Protein function/Transcription factors	transcription, response to hormone stimulus	0.787	2	42
Immune response_IL-12 signaling pathway	Protein function/Cyto/chemokines Regulatory processes/Development/Immune system development Regulatory processes/Immune response	cytokine-mediated signaling pathway, immune response, response to extracellular stimulus	0.8004	1	23
G-protein signaling_Rac2 regulation pathway	Protein function/G-proteins/RAS-group	small GTPase mediated signal transduction	0.8004	1	23
Immune response_IL-10 signaling pathway	Congenital, Hereditary, and Neonatal Diseases and Abnormalities Protein function/Cyto/chemokines Regulatory processes/Immune response	cytokine-mediated signaling pathway, immune response	0.8004	1	23
G-protein signaling_G-Protein alpha-i signaling cascades	Protein function/G-proteins/GPCR	G-protein coupled receptor protein signaling pathway	0.8004	1	23
Development_Regulation of CDK5 in CNS	Protein function/G-proteins/GPCR Protein function/Growth factors Regulatory processes/Development/Neurogenesis	G-protein coupled receptor protein signaling pathway, intracellular receptor-mediated signaling pathway, response to extracellular stimulus	0.8004	1	23
Immune response _T cell receptor signaling pathway	Regulatory processes/Immune response	immune response	0.8085	2	44
* Immune response_CCR5 signaling in macrophages and T lymphocytes	Protein function/G-proteins/GPCR Regulatory processes/Immune response	G-protein coupled receptor protein signaling pathway, immune response	0.8085	2	44
wtCFTR and deltaF508 traffic / Membrane expression (norm and CF)	Congenital, Hereditary, and Neonatal Diseases and Abnormalities Disease maps/Lung Diseases/Cystic Fibrosis		0.814	1	24
Apoptosis and survival_Anti-apoptotic action of membrane-bound ESR1	Protein function/Hormones Regulatory processes/Apoptosis and survival	response to hormone stimulus, apoptosis	0.814	1	24
Immune response_IFN alpha/beta signaling pathway	Protein function/Cyto/chemokines Regulatory processes/Immune response	cytokine-mediated signaling pathway, immune response	0.814	1	24
Proteolysis_Role of Parkin in the Ubiquitin-Proteasomal Pathway	Congenital, Hereditary, and Neonatal Diseases and Abnormalities Regulatory processes/Proteolysis	proteolysis	0.814	1	24
Immune response_PGE2 in immune and neuroendocrine system interactions	Regulatory processes/Immune response	immune response	0.814	1	24
Inhibitory action of Lipoxins on Superoxide production in neutrophils	Congenital, Hereditary, and Neonatal Diseases and Abnormalities Disease maps/Lung Diseases/Cystic Fibrosis		0.8266	1	25
Immune response_Inhibitory action of lipoxins on IL-8- and Leukotriene B4-induced superoxide production in neutrophils	Regulatory processes/Immune response	immune response	0.8266	1	25
Development_Leptin signaling via JAK/STAT and MAPK cascades	Protein function/Hormones Regulatory processes/Development/Development (common pathways)	response to hormone stimulus, response to extracellular stimulus	0.8266	1	25
Cytoskeleton remodeling_Neurofilaments	Regulatory processes/Cytoskeleton remodeling Regulatory processes/Neurophysiological process		0.8266	1	25
Transport_ACM3 in salivary glands	Protein function/G-proteins/GPCR Regulatory processes/Transport	G-protein coupled receptor protein signaling pathway	0.8266	1	25
Immune response_Fc epsilon RI pathway	Congenital, Hereditary, and Neonatal Diseases and Abnormalities Regulatory processes/Immune response	immune response	0.828	2	46
Signal transduction_PKA signaling	Protein function/G-proteins/GPCR Protein function/Kinases Protein function/Second messenger	protein kinase cascade, G-protein coupled receptor protein signaling pathway, second-messenger-mediated signaling	0.828	2	46
Regulation of lipid metabolism_Insulin regulation of fatty acid methabolism	Congenital, Hereditary, and Neonatal Diseases and Abnormalities Protein function/Hormones Regulation of metabolism/Regulation of lipid metabolism	response to hormone stimulus	0.828	2	46
Transport_Intracellular cholesterol transport in norm	Regulatory processes/Transport		0.8371	2	47
Apoptosis and survival_Inhibition of ROS-induced apoptosis by 17beta-estradiol	Protein function/Hormones Regulatory processes/Apoptosis and survival Regulatory processes/Oxidative stress	response to hormone stimulus, apoptosis	0.8384	1	26
Cytoskeleton remodeling_RalA regulation pathway	Protein function/G-proteins/RAS-group Regulatory processes/Cytoskeleton remodeling	small GTPase mediated signal transduction	0.8384	1	26
G-protein signaling_K-RAS regulation pathway	Congenital, Hereditary, and Neonatal Diseases and Abnormalities Protein function/G-proteins/RAS-group	small GTPase mediated signal transduction	0.8384	1	26
Development_Mu-type opioid receptor signaling	Protein function/G-proteins/GPCR Regulatory processes/Development/Neurogenesis	G-protein coupled receptor protein signaling pathway, response to extracellular stimulus	0.8384	1	26
Phosphatidylinositol metabolism	Metabolic maps/Metabolic maps (common pathways)/Lipid metabolism		0.8597	1	28
Development_EDG1 signaling via beta-arrestin	Protein function/G-proteins/GPCR Regulatory processes/Development/Development (common pathways)	G-protein coupled receptor protein signaling pathway, response to extracellular stimulus	0.8693	1	29
Apoptosis and survival_Role of IAP-proteins in apoptosis	Regulatory processes/Apoptosis and survival	apoptosis	0.8693	1	29
Neurodisease_Parkin disorder under Parkinson's disease	Congenital, Hereditary, and Neonatal Diseases and Abnormalities Disease maps/Neurodegenerative Diseases/Parkinson's Disease		0.8693	1	29
Cell cycle_Role of Nek in cell cycle regulation	Congenital, Hereditary, and Neonatal Diseases and Abnormalities Protein function/Kinases Regulatory processes/Cell cycle	protein kinase cascade, cell cycle	0.8693	1	29
Transcription_Ligand-dependent activation of the ESR1/SP pathway	Protein function/Hormones Protein function/Transcription factors	transcription, response to hormone stimulus	0.8693	1	29
Neurophysiological process_ACM1 and ACM2 in neuronal membrane polarization	Protein function/G-proteins/GPCR Regulatory processes/Neurophysiological process	G-protein coupled receptor protein signaling pathway	0.8693	1	29
Development_Hedgehog and PTH signaling pathways in bone and cartilage development	Regulatory processes/Development/Development (common pathways)	response to extracellular stimulus	0.8782	1	30
Immune response_PGE2 common pathways	Regulatory processes/Immune response	immune response	0.8782	1	30
Signal transduction_Erk Interactions: Inhibition of Erk	Protein function/Kinases	protein kinase cascade	0.8865	1	31
* Immune response_CD40 signaling	Protein function/Cyto/chemokines Regulatory processes/Immune response	cytokine-mediated signaling pathway, immune response	0.8894	2	54
G-protein signaling_Regulation of CDC42 activity	Protein function/G-proteins/RAS-group	small GTPase mediated signal transduction	0.8943	1	32
Development_NOTCH1-mediated pathway for NF-KB activity modulation	Congenital, Hereditary, and Neonatal Diseases and Abnormalities Protein function/Transcription factors Regulatory processes/Development/Development (common pathways)	transcription, response to extracellular stimulus	0.8943	1	32
Signal transduction_Calcium signaling	Protein function/Second messenger	second-messenger-mediated signaling	0.8943	1	32
G-protein signaling_ACM regulation of cAMP level	Protein function/G-proteins/GPCR	G-protein coupled receptor protein signaling pathway	0.9015	1	33
* Apoptosis and survival_Role of IAP-proteins in apoptosis	Regulatory processes/Apoptosis and survival	apoptosis	0.9015	1	33
* Apoptosis and survival_Role of IAP-proteins in apoptosis	Regulatory processes/Apoptosis and survival	apoptosis	0.9015	1	33
* Apoptosis and survival_Role of IAP-proteins in apoptosis	Regulatory processes/Apoptosis and survival	apoptosis	0.9015	1	33
Immune response_IL-22 signaling pathway	Protein function/Cyto/chemokines Regulatory processes/Immune response	cytokine-mediated signaling pathway, immune response	0.9015	1	33
Development_Beta-adrenergic receptors regulation of ERK	Disease maps/Cardiovascular Diseases/Cardiac Hypertrophy Protein function/G-proteins/GPCR Regulatory processes/Development/Development (common pathways)	G-protein coupled receptor protein signaling pathway, response to extracellular stimulus	0.9015	1	33
* Apoptosis and survival_Ceramides signaling pathway	Congenital, Hereditary, and Neonatal Diseases and Abnormalities Protein function/Cyto/chemokines Regulatory processes/Apoptosis and survival	cytokine-mediated signaling pathway, apoptosis	0.9082	1	34
Development_Leptin signaling via PI3K-dependent pathway	Congenital, Hereditary, and Neonatal Diseases and Abnormalities Protein function/Hormones Regulatory processes/Development/Development (common pathways)	response to hormone stimulus, response to extracellular stimulus	0.9082	1	34
Development_EDNRB signaling	Disease maps/Cardiovascular Diseases/Cardiac Hypertrophy Protein function/G-proteins/GPCR Protein function/Hormones Regulatory processes/Development/Development (common pathways)	response to hormone stimulus, G-protein coupled receptor protein signaling pathway, response to extracellular stimulus	0.9082	1	34
Cytokine production by Th17 cells in CF	Congenital, Hereditary, and Neonatal Diseases and Abnormalities Disease maps/Lung Diseases/Cystic Fibrosis		0.9145	1	35
Development_WNT5A signaling	Protein function/G-proteins/GPCR Regulatory processes/Development/Development (common pathways)	G-protein coupled receptor protein signaling pathway, response to extracellular stimulus	0.9204	1	36
G-protein signaling_Regulation of RAC1 activity	Protein function/G-proteins/RAS-group	small GTPase mediated signal transduction	0.9204	1	36
Development_G-Proteins mediated regulation MARK-ERK signaling	Protein function/G-proteins/GPCR Regulatory processes/Development/Development (common pathways)	G-protein coupled receptor protein signaling pathway, response to extracellular stimulus	0.9204	1	36
G-protein signaling_Proinsulin C-peptide signaling	Protein function/Hormones	response to hormone stimulus	0.9309	1	38
Apoptosis and survival_HTR1A signaling	Protein function/G-proteins/GPCR Regulatory processes/Apoptosis and survival	G-protein coupled receptor protein signaling pathway, apoptosis	0.9309	1	38
Transcription_Role of AP-1 in regulation of cellular metabolism	Congenital, Hereditary, and Neonatal Diseases and Abnormalities Protein function/Transcription factors Regulation of metabolism	transcription	0.9309	1	38
Development_Ligand-independent activation of ESR1 and ESR2	Protein function/Growth factors Protein function/Hormones Protein function/Transcription factors Regulatory processes/Development/Development (common pathways)	transcription, response to hormone stimulus, intracellular receptor-mediated signaling pathway, response to extracellular stimulus	0.9309	1	38
Immune response_NF-AT signaling and leukocyte interactions	Protein function/Cyto/chemokines Regulatory processes/Immune response	cytokine-mediated signaling pathway, immune response	0.9309	1	38
Transcription_P53 signaling pathway	Protein function/Transcription factors	transcription	0.9356	1	39
Development_Notch Signaling Pathway	Congenital, Hereditary, and Neonatal Diseases and Abnormalities Regulatory processes/Development/Development (common pathways)	response to extracellular stimulus	0.94	1	40
Immune response _Histamine H1 receptor signaling in immune response	Protein function/G-proteins/GPCR Regulatory processes/Immune response	immune response, G-protein coupled receptor protein signaling pathway	0.94	1	40
Apoptosis and survival_Anti-apoptotic TNFs/NF-kB/Bcl-2 pathway	Regulatory processes/Apoptosis and survival	apoptosis	0.9442	1	41
Transport_Clathrin-coated vesicle cycle	Disease maps/Lung Diseases/Cystic Fibrosis Regulatory processes/Transport		0.9508	2	68
Signal transduction_JNK pathway	Protein function/Kinases Regulatory processes/Immune response/Acute inflammatory response	protein kinase cascade, immune response	0.9516	1	43
Transcription_Role of VDR in regulation of genes involved in osteoporosis	Protein function/Transcription factors	transcription	0.9516	1	43
Mucin expression in CF via TLRs, EGFR signaling pathways	Congenital, Hereditary, and Neonatal Diseases and Abnormalities Disease maps/Lung Diseases/Cystic Fibrosis		0.958	1	45
Immune response_TREM1 signaling pathway	Regulatory processes/Immune response/Acute inflammatory response	immune response	0.958	1	45
Development_Role of HDAC and calcium/calmodulin-dependent kinase (CaMK) in control of skeletal myogenesis	Protein function/Second messenger Protein function/Transcription factors Regulatory processes/Development/Myogenesis	transcription, second-messenger-mediated signaling, response to extracellular stimulus	0.9661	1	48
Development_TGF-beta receptor signaling	Congenital, Hereditary, and Neonatal Diseases and Abnormalities Protein function/Growth factors Regulatory processes/Development/Development (common pathways)	intracellular receptor-mediated signaling pathway, response to extracellular stimulus	0.9684	1	49
