# Supplementary material for: A Role for the Retinoblastoma Protein As a Regulator of Mouse Osteoblast Cell Adhesion: Implications for Osteogenesis and Osteosarcoma Formation
Source: PLoS One. 2010 Nov 11;5(11):e13954. doi: 10.1371/journal.pone.0013954 (PMC2978706; doi:10.1371/journal.pone.0013954)
Supplement: Table S2 — Cell Adhesion Related Genes Positively Regulated by Rb. Gene Ontology database prioritization for cell adhesion genes yielded 1719 individual probe-sets corresponding to genes designated to be involved directly or indirectly in cell adhesion. This table shows those that were positively regulated by pRb. For these 1719 individual probesets, tests for magnitudes in changes in gene expression between pRb-expressing and pRb-deficient osteoblasts as well as for statistical significance of these changes were conducted using SAM software running the Wilcoxon algorithm. Out of 1719 cell-adhesion related probe-sets, 1054 (61%) were significantly altered by pRb with a false discovery rate (FDR) of <0.0320 (FDR <0.05 is considered statistically significant). Of these 1054 genes, 462 (27%) were altered at least two-fold by pRb (FDR = 0.0219). As an example, OB-cadherin (encoded by the cdh11 gene) is among these genes and is down-regulated 4.45-fold in pRb-deficient cells. One-hundred and thirty-seven genes (8%) and 63 genes (4%) were altered by at least 5- and 10-fold, with FDRs of 0.0041 and 0.0001, respectively, by pRb expression. Together, these results show that pRb dramatically affects the transcription of a wide array of cell adhesion genes. (0.48 MB XLS) [file pone.0013954.s006.xls]

## Sheet: Table S2 - Pos Regulated
Table S2
Gene ID	Gene Name	Score(d)	Numerator(r)	Denominator(s+s0)	Fold Change	q-value(%)	Gene Description
1417484_at	IBSP	0.981981	4.5	4.58258	660.171	0	integrin binding sialoprotein
1456073_s_at	PANX3	0.981981	4.5	4.58258	72.0245	0	pannexin 3
1421549_at	PCDHB15	0.981981	4.5	4.58258	68.0886	0	protocadherin beta 15
1455257_at	ITGB3	0.981981	4.5	4.58258	60.3306	0	integrin beta 3
1449156_at	LY9	0.981981	4.5	4.58258	55.9514	0	lymphocyte antigen 9
1421429_a_at	NPNT	0.981981	4.5	4.58258	50.3293	0	nephronectin
1423378_at	ADAM23 /// LOC100046035	0.981981	4.5	4.58258	48.4277	0	a disintegrin and metallopeptidase domain 23 /// similar to ADAM23
1434728_at	GRIA3	0.981981	4.5	4.58258	22.2463	0	glutamate receptor, ionotropic, AMPA3 (alpha 3)
1427231_at	ROBO1	0.981981	4.5	4.58258	19.9692	0	roundabout homolog 1 (Drosophila)
1442140_at	TNN	0.981981	4.5	4.58258	18.1002	0	tenascin N
1424341_s_at	PCDHA1 /// PCDHA10 /// PCDHA11 /// PCDHA12 /// PCDHA2 /// PCDHA3 /// PCDHA5 /// PCDHA6 /// PCDHA7 /// PCDHA8 /// PCDHA9 /// PCDHAC1 /// PCDHAC2	0.981981	4.5	4.58258	17.6764	0	protocadherin alpha 6 /// protocadherin alpha 7 /// protocadherin alpha 5 /// protocadherin alpha 11 /// protocadherin alpha 10 /// protocadherin alpha 1 /// protocadherin alpha 9 /// protocadherin alpha 3 /// protocadherin alpha 12 /// protocadherin alpha 2 /// protocadherin alpha 8 /// protocadherin alpha subfamily C, 1 /// protocadherin alpha subfamily C, 2
1448251_at	9030425E11RIK	0.981981	4.5	4.58258	16.1588	0	RIKEN cDNA 9030425E11 gene
1432860_at	PANX3	0.981981	4.5	4.58258	16.0672	0	pannexin 3
1448250_at	9030425E11RIK	0.981981	4.5	4.58258	15.969	0	RIKEN cDNA 9030425E11 gene
1426561_a_at	NPNT	0.981981	4.5	4.58258	15.7794	0	nephronectin
1451769_s_at	PCDHA1 /// PCDHA10 /// PCDHA11 /// PCDHA12 /// PCDHA2 /// PCDHA3 /// PCDHA5 /// PCDHA6 /// PCDHA7 /// PCDHA8 /// PCDHA9 /// PCDHAC1 /// PCDHAC2	0.981981	4.5	4.58258	15.6603	0	protocadherin alpha 6 /// protocadherin alpha 7 /// protocadherin alpha 5 /// protocadherin alpha 11 /// protocadherin alpha 10 /// protocadherin alpha 1 /// protocadherin alpha 9 /// protocadherin alpha 3 /// protocadherin alpha 12 /// protocadherin alpha 2 /// protocadherin alpha 8 /// protocadherin alpha subfamily C, 1 /// protocadherin alpha subfamily C, 2
1416808_at	NID1	0.981981	4.5	4.58258	15.1479	0	nidogen 1
1423396_at	AGT	0.981981	4.5	4.58258	14.9728	0	angiotensinogen (serpin peptidase inhibitor, clade A, member 8)
1430427_a_at	PCDH18	0.981981	4.5	4.58258	14.7584	0	protocadherin 18
1421694_a_at	VCAN	0.981981	4.5	4.58258	14.3754	0	versican
1452107_s_at	NPNT	0.981981	4.5	4.58258	14.2989	0	Nephronectin
1427256_at	VCAN	0.981981	4.5	4.58258	13.9766	0	versican
1415844_at	SYT4	0.981981	4.5	4.58258	13.7679	0	synaptotagmin IV
1417485_at	IBSP /// LOC100046052	0.981981	4.5	4.58258	12.2786	0	integrin binding sialoprotein /// similar to Integrin binding sialoprotein
1426294_at	HAPLN1	0.981981	4.5	4.58258	12.2265	0	hyaluronan and proteoglycan link protein 1
1420798_s_at	PCDHA1 /// PCDHA10 /// PCDHA11 /// PCDHA12 /// PCDHA2 /// PCDHA3 /// PCDHA5 /// PCDHA6 /// PCDHA7 /// PCDHA8 /// PCDHA9 /// PCDHAC1 /// PCDHAC2	0.981981	4.5	4.58258	12.1957	0	protocadherin alpha 6 /// protocadherin alpha 7 /// protocadherin alpha 5 /// protocadherin alpha 11 /// protocadherin alpha 10 /// protocadherin alpha 1 /// protocadherin alpha 9 /// protocadherin alpha 3 /// protocadherin alpha 12 /// protocadherin alpha 2 /// protocadherin alpha 8 /// protocadherin alpha subfamily C, 1 /// protocadherin alpha subfamily C, 2
1452106_at	NPNT	0.981981	4.5	4.58258	11.7858	0	nephronectin
1426560_a_at	NPNT	0.981981	4.5	4.58258	11.7128	0	nephronectin
1454387_at	PANX3	0.981981	4.5	4.58258	11.1934	0	pannexin 3
1421437_x_at	PCDHB14	0.981981	4.5	4.58258	10.7647	0	protocadherin beta 14
1440632_at	PCDHB4	0.981981	4.5	4.58258	10.2418	0	protocadherin beta 4
1435214_at	GJA12	0.981981	4.5	4.58258	9.91045	0	gap junction membrane channel protein alpha 12
1435603_at	SNED1	0.981981	4.5	4.58258	9.66646	0	sushi, nidogen and EGF-like domains 1
1422640_at	PCDHB9	0.981981	4.5	4.58258	8.91819	0	protocadherin beta 9
1444736_at	CDH7	0.981981	4.5	4.58258	8.55263	0	cadherin 7, type 2
1434667_at	COL8A2	0.981981	4.5	4.58258	8.29779	0	procollagen, type VIII, alpha 2
1421511_at	ITGB3	0.981981	4.5	4.58258	8.18543	0	integrin beta 3
1419015_at	WISP2	0.981981	4.5	4.58258	7.8761	0	WNT1 inducible signaling pathway protein 2
1420563_at	GRIA3	0.981981	4.5	4.58258	7.82408	0	glutamate receptor, ionotropic, AMPA3 (alpha 3)
1426295_at	HAPLN1	0.981981	4.5	4.58258	7.78634	0	hyaluronan and proteoglycan link protein 1
1422951_at	PCDHB4	0.981981	4.5	4.58258	7.77931	0	protocadherin beta 4
1455280_at	FREM1	0.981981	4.5	4.58258	7.75457	0	Fras1 related extracellular matrix protein 1
1422877_at	PCDHB12	0.981981	4.5	4.58258	7.32792	0	protocadherin beta 12
1447887_x_at	VCAN	0.981981	4.5	4.58258	6.80556	0	versican
1456710_at	PCDHB11	0.981981	4.5	4.58258	6.79389	0	Protocadherin beta 11
1450483_at	GJA12	0.981981	4.5	4.58258	6.7844	0	gap junction membrane channel protein alpha 12
1454966_at	ITGA8	0.981981	4.5	4.58258	6.68922	0	integrin alpha 8
1427489_at	ITGA8	0.981981	4.5	4.58258	6.68449	0	integrin alpha 8
1416623_at	THBS3	0.981981	4.5	4.58258	6.66583	0	thrombospondin 3
1441358_at	PCDHB16	0.981981	4.5	4.58258	6.58634	0	protocadherin beta 16
1443421_s_at	PCDHB15	0.981981	4.5	4.58258	6.54723	0	protocadherin beta 15
1450316_at	PCDHB13	0.981981	4.5	4.58258	6.53571	0	protocadherin beta 13
1447946_at	ADAM23	0.981981	4.5	4.58258	6.4125	0	a disintegrin and metallopeptidase domain 23
1438020_at	HAPLN1	0.981981	4.5	4.58258	6.33475	0	hyaluronan and proteoglycan link protein 1
1452663_at	SVOP	0.981981	4.5	4.58258	6.17589	0	SV2 related protein
1446326_at	COL1A2	0.981981	4.5	4.58258	5.72964	0	procollagen, type I, alpha 2
1422890_at	PCDH18	0.981981	4.5	4.58258	5.64662	0	protocadherin 18
1450216_at	PCDHB16	0.981981	4.5	4.58258	5.58079	0	protocadherin beta 16
1418304_at	PCDH21	0.981981	4.5	4.58258	5.52617	0	protocadherin 21
1448261_at	CDH1	0.981981	4.5	4.58258	5.49438	0	cadherin 1
1455251_at	ITGA1	0.981981	4.5	4.58258	5.48148	0	integrin alpha 1
1438106_at	PCDHB22	0.981981	4.5	4.58258	5.45137	0	protocadherin beta 22
1440235_at	ITGA10 /// LOC100045909	0.981981	4.5	4.58258	5.24589	0	integrin, alpha 10 /// similar to Integrin, alpha 10
1445388_at	CD226	0.981981	4.5	4.58258	5.21875	0	CD226 antigen
1417795_at	CHL1	0.763763	3.5	4.58258	5.18095	1.67306	cell adhesion molecule with homology to L1CAM
1420434_at	CLDN16	0.981981	4.5	4.58258	5.16809	0	claudin 16
1448755_at	COL15A1	0.981981	4.5	4.58258	5.07656	0	procollagen, type XV
1418799_a_at	COL17A1	0.981981	4.5	4.58258	4.94787	0	procollagen, type XVII, alpha 1
1437442_at	PCDH7	0.981981	4.5	4.58258	4.875	0	Protocadherin 7
1421633_a_at	HAPLN1	0.981981	4.5	4.58258	4.8086	0	hyaluronan and proteoglycan link protein 1
1419769_at	CD22	0.981981	4.5	4.58258	4.68	0	CD22 antigen
1434411_at	COL12A1	0.981981	4.5	4.58258	4.64414	0	procollagen, type XII, alpha 1
1441994_at	PCDHB16	0.981981	4.5	4.58258	4.62291	0	protocadherin beta 16
1435650_at	HAPLN4	0.981981	4.5	4.58258	4.58752	0	hyaluronan and proteoglycan link protein 4
1453418_at	COL24A1	0.981981	4.5	4.58258	4.46309	0	procollagen, type XXIV, alpha 1
1427391_a_at	COL12A1	0.981981	4.5	4.58258	4.36502	0	procollagen, type XII, alpha 1
1418440_at	COL8A1	0.981981	4.5	4.58258	4.35251	0	procollagen, type VIII, alpha 1
1422889_at	PCDH18	0.981981	4.5	4.58258	4.34623	0	protocadherin 18
1423571_at	EDG1	0.981981	4.5	4.58258	4.29388	0	endothelial differentiation sphingolipid G-protein-coupled receptor 1
1449396_at	AOC3	0.763763	3.5	4.58258	4.28261	1.67306	amine oxidase, copper containing 3
1417860_a_at	SPON2	0.981981	4.5	4.58258	4.04894	0	spondin 2, extracellular matrix protein
1451454_at	PCDH20	0.981981	4.5	4.58258	4	0	protocadherin 20
1435577_at	DAB1	0.981981	4.5	4.58258	3.9646	0	disabled homolog 1 (Drosophila)
1450757_at	CDH11	0.981981	4.5	4.58258	3.92335	0	cadherin 11
1441102_at	PRLR	0.545545	2.5	4.58258	3.92308	5.27046	prolactin receptor
1455627_at	COL8A1	0.981981	4.5	4.58258	3.92007	0	procollagen, type VIII, alpha 1
1423110_at	COL1A2	0.981981	4.5	4.58258	3.88559	0	procollagen, type I, alpha 2
1439713_at	ITGA1	0.981981	4.5	4.58258	3.76923	0	integrin alpha 1
1425613_at	PCDHA11	0.981981	4.5	4.58258	3.67381	0	protocadherin alpha 11
1438779_at	COL4A3	0.981981	4.5	4.58258	3.67179	0	procollagen, type IV, alpha 3
1453070_at	PCDH17	0.763763	3.5	4.58258	3.63462	1.67306	protocadherin 17
1460377_a_at	TMEM8	0.981981	4.5	4.58258	3.63453	0	transmembrane protein 8 (five membrane-spanning domains)
1449936_at	8430419L09RIK	0.981981	4.5	4.58258	3.5637	0	RIKEN cDNA 8430419L09 gene
1456226_x_at	DDR1	0.981981	4.5	4.58258	3.49486	0	discoidin domain receptor family, member 1
1449272_at	CADM3	0.981981	4.5	4.58258	3.47866	0	cell adhesion molecule 3
1438881_at	VEZT	0.981981	4.5	4.58258	3.46076	0	vezatin, adherens junctions transmembrane protein
1441034_at	ITSN1	0.981981	4.5	4.58258	3.45716	0	Intersectin 1 (SH3 domain protein 1A)
1453363_at	CACNG2	0.981981	4.5	4.58258	3.43726	0	calcium channel, voltage-dependent, gamma subunit 2
1419820_at	PKHD1	0.763763	3.5	4.58258	3.37949	1.67306	polycystic kidney and hepatic disease 1
1420422_at	PCDHB21	0.981981	4.5	4.58258	3.37323	0	protocadherin beta 21
1424975_at	SIGLEC5	0.763763	3.5	4.58258	3.31707	1.67306	sialic acid binding Ig-like lectin 5
1426911_at	DSC2	0.872872	4	4.58258	3.30357	1.67306	desmocollin 2
1416072_at	CD34	0.981981	4.5	4.58258	3.30061	0	CD34 antigen
1415798_at	DDR1	0.981981	4.5	4.58258	3.28263	0	discoidin domain receptor family, member 1
1422450_at	CTNND1	0.981981	4.5	4.58258	3.27768	0	catenin (cadherin associated protein), delta 1
1418441_at	COL8A1	0.981981	4.5	4.58258	3.2539	0	procollagen, type VIII, alpha 1
1447819_x_at	COL8A1	0.981981	4.5	4.58258	3.2246	0	procollagen, type VIII, alpha 1
1445751_at	COL12A1	0.981981	4.5	4.58258	3.21018	0	Procollagen, type XII, alpha 1
1434601_at	AMIGO2	0.981981	4.5	4.58258	3.19068	0	adhesion molecule with Ig like domain 2
1439717_at	GABRG3	0.981981	4.5	4.58258	3.17347	0	gamma-aminobutyric acid (GABA-A) receptor, subunit gamma 3
1435971_at	RIMS3	0.763763	3.5	4.58258	3.16901	1.67306	regulating synaptic membrane exocytosis 3
1450567_a_at	COL2A1	0.981981	4.5	4.58258	3.15565	0	procollagen, type II, alpha 1
1456344_at	TNC	0.981981	4.5	4.58258	3.13416	0	Tenascin C
1426282_at	HNT	0.545545	2.5	4.58258	3.12721	5.27046	neurotrimin
1449154_at	COL11A1	0.981981	4.5	4.58258	3.11645	0	procollagen, type XI, alpha 1
1421592_at	NCAM2	0.981981	4.5	4.58258	3.11382	0	neural cell adhesion molecule 2
1419703_at	COL5A3	0.981981	4.5	4.58258	3.09516	0	procollagen, type V, alpha 3
1422654_at	SGCA	0.981981	4.5	4.58258	3.09302	0	sarcoglycan, alpha (dystrophin-associated glycoprotein)
1420860_at	ITGA9	0.981981	4.5	4.58258	3.0625	0	integrin alpha 9
1437319_at	UNC13C	0.981981	4.5	4.58258	3.06196	0	unc-13 homolog C (C. elegans)
1435612_at	OPCML	0.981981	4.5	4.58258	3.02222	0	opioid binding protein/cell adhesion molecule-like
1415797_at	DDR1	0.981981	4.5	4.58258	2.97919	0	discoidin domain receptor family, member 1
1421536_at	GABRQ	0.981981	4.5	4.58258	2.9597	0	gamma-aminobutyric acid (GABA-A) receptor, subunit theta
1417319_at	PVRL3	0.981981	4.5	4.58258	2.95417	0	poliovirus receptor-related 3
1418102_at	HES1	0.981981	4.5	4.58258	2.94197	0	hairy and enhancer of split 1 (Drosophila)
1427687_at	PCDHA10	0.981981	4.5	4.58258	2.94183	0	protocadherin alpha 10
1459621_at	ITSN1	0.981981	4.5	4.58258	2.91943	0	intersectin 1 (SH3 domain protein 1A)
1427884_at	COL3A1	0.981981	4.5	4.58258	2.90893	0	procollagen, type III, alpha 1
1421438_at	PCDHB14	0.981981	4.5	4.58258	2.88235	0	protocadherin beta 14
1460408_at	GABRG1	0.981981	4.5	4.58258	2.86879	0	gamma-aminobutyric acid (GABA-A) receptor, subunit gamma 1
1448933_at	PCDHB17	0.981981	4.5	4.58258	2.85915	0	protocadherin beta 17
1416741_at	COL5A1	0.981981	4.5	4.58258	2.85675	0	procollagen, type V, alpha 1
1420833_at	VAMP2	0.981981	4.5	4.58258	2.85193	0	vesicle-associated membrane protein 2
1418599_at	COL11A1	0.981981	4.5	4.58258	2.84687	0	procollagen, type XI, alpha 1
1429705_at	SPACA4	0.981981	4.5	4.58258	2.84355	0	sperm acrosome associated 4
1420930_s_at	CTNNAL1	0.981981	4.5	4.58258	2.84014	0	catenin (cadherin associated protein), alpha-like 1
1427257_at	VCAN	0.981981	4.5	4.58258	2.84011	0	versican
1453772_at	SYNGR1	0.872872	4	4.58258	2.80851	1.67306	synaptogyrin 1
1424485_at	ANGPTL3	0.545545	2.5	4.58258	2.78431	5.27046	angiopoietin-like 3
1426014_a_at	MUPCDH	0.981981	4.5	4.58258	2.76335	0	mucin-like protocadherin
1437448_s_at	CTNND1	0.981981	4.5	4.58258	2.75961	0	catenin (cadherin associated protein), delta 1
1421436_at	GRID2	0.981981	4.5	4.58258	2.75849	0	glutamate receptor, ionotropic, delta 2
1424131_at	COL6A3	0.981981	4.5	4.58258	2.74675	0	procollagen, type VI, alpha 3
1459245_s_at	GRID2	0.763763	3.5	4.58258	2.74178	1.67306	glutamate receptor, ionotropic, delta 2
1450226_at	PRLR	0.763763	3.5	4.58258	2.72196	1.67306	prolactin receptor
1448207_at	LASP1	0.981981	4.5	4.58258	2.71454	0	LIM and SH3 protein 1
1416740_at	COL5A1	0.981981	4.5	4.58258	2.7096	0	procollagen, type V, alpha 1
1436862_at	DOC2A	0.981981	4.5	4.58258	2.7	0	double C2, alpha
1435885_s_at	ITSN1	0.981981	4.5	4.58258	2.69145	0	intersectin 1 (SH3 domain protein 1A)
1420630_at	8430419L09RIK	0.981981	4.5	4.58258	2.66766	0	RIKEN cDNA 8430419L09 gene
1438367_x_at	DDR1	0.981981	4.5	4.58258	2.63611	0	discoidin domain receptor family, member 1
1427589_at	8430419L09RIK	0.763763	3.5	4.58258	2.61658	1.67306	RIKEN cDNA 8430419L09 gene
1452387_a_at	AMOTL2	0.981981	4.5	4.58258	2.61475	0	angiomotin like 2
1451484_a_at	SYN1	0.981981	4.5	4.58258	2.61173	0	synapsin I
1423331_a_at	LOC100047693 /// PVRL3	0.981981	4.5	4.58258	2.5983	0	poliovirus receptor-related 3 /// similar to cell adhesion molecule nectin-3 beta
1423606_at	POSTN	0.981981	4.5	4.58258	2.59233	0	periostin, osteoblast specific factor
1418687_at	ARC	0.981981	4.5	4.58258	2.58072	0	activity regulated cytoskeletal-associated protein
1431801_at	DSCAM	0.763763	3.5	4.58258	2.57627	1.67306	Down syndrome cell adhesion molecule
1435820_x_at	DDR1	0.981981	4.5	4.58258	2.57181	0	discoidin domain receptor family, member 1
1421648_at	NLGN1	0.981981	4.5	4.58258	2.55889	0	neuroligin 1
1450768_at	DLG1 /// LOC100047603	0.981981	4.5	4.58258	2.55618	0	discs, large homolog 1 (Drosophila) /// similar to Discs, large homolog 1 (Drosophila)
1439264_x_at	LASP1	0.981981	4.5	4.58258	2.55197	0	LIM and SH3 protein 1
1435386_at	VWF	0.981981	4.5	4.58258	2.55102	0	Von Willebrand factor homolog
1448327_at	ACTN2	0.981981	4.5	4.58258	2.54824	0	actinin alpha 2
1428701_at	PVRL4	0.981981	4.5	4.58258	2.53061	0	poliovirus receptor-related 4
1424606_at	CPLX3	0.981981	4.5	4.58258	2.50968	0	complexin 3
1421610_at	CX3CL1	0.763763	3.5	4.58258	2.5	1.67306	chemokine (C-X3-C motif) ligand 1
1434089_at	SYNPO	0.981981	4.5	4.58258	2.49497	0	synaptopodin
1420443_at	PCDHB19	0.981981	4.5	4.58258	2.48834	0	protocadherin beta 19
1460173_at	LASP1	0.981981	4.5	4.58258	2.47653	0	LIM and SH3 protein 1
1434479_at	COL5A1	0.981981	4.5	4.58258	2.47578	0	procollagen, type V, alpha 1
1426947_x_at	COL6A2	0.981981	4.5	4.58258	2.44239	0	procollagen, type VI, alpha 2
1450202_at	GRIN1	0.763763	3.5	4.58258	2.4375	1.67306	glutamate receptor, ionotropic, NMDA1 (zeta 1)
1460693_a_at	COL9A3	0.545545	2.5	4.58258	2.43077	5.27046	procollagen, type IX, alpha 3
1450259_a_at	STAT5A	0.981981	4.5	4.58258	2.42766	0	signal transducer and activator of transcription 5A
1441899_x_at	BCAN	0.763763	3.5	4.58258	2.42251	1.67306	Brevican
1418745_at	OMD	0.981981	4.5	4.58258	2.41945	0	osteomodulin
1453191_at	COL27A1	0.981981	4.5	4.58258	2.41289	0	procollagen, type XXVII, alpha 1
1422192_at	GJA5	0.763763	3.5	4.58258	2.41121	1.67306	gap junction membrane channel protein alpha 5
1438633_x_at	LASP1	0.981981	4.5	4.58258	2.40631	0	LIM and SH3 protein 1
1451737_at	PIK3R1	0.981981	4.5	4.58258	2.40515	0	phosphatidylinositol 3-kinase, regulatory subunit, polypeptide 1 (p85 alpha)
1438555_x_at	MUC4	0.545545	2.5	4.58258	2.40395	5.27046	mucin 4
1423516_a_at	NID2	0.981981	4.5	4.58258	2.38478	0	nidogen 2
1427706_a_at	SIGLEC1	0.981981	4.5	4.58258	2.37347	0	sialic acid binding Ig-like lectin 1, sialoadhesin
1433607_at	CBLN4	0.981981	4.5	4.58258	2.36136	0	cerebellin 4 precursor protein
1423178_at	ABI1	0.763763	3.5	4.58258	2.36078	1.67306	abl-interactor 1
1438142_s_at	1700021K14RIK	0.981981	4.5	4.58258	2.34898	0	RIKEN cDNA 1700021K14 gene
1450524_at	CLDN9	0.981981	4.5	4.58258	2.34202	0	claudin 9
1439382_x_at	DDR1	0.981981	4.5	4.58258	2.30621	0	discoidin domain receptor family, member 1
1438634_x_at	LASP1	0.981981	4.5	4.58258	2.28864	0	LIM and SH3 protein 1
1452589_at	PTK7	0.981981	4.5	4.58258	2.26728	0	PTK7 protein tyrosine kinase 7
1416342_at	TNC	0.981981	4.5	4.58258	2.265	0	tenascin C
1438682_at	PIK3R1	0.981981	4.5	4.58258	2.26284	0	phosphatidylinositol 3-kinase, regulatory subunit, polypeptide 1 (p85 alpha)
1419481_at	SELL	0.981981	4.5	4.58258	2.25847	0	selectin, lymphocyte
1425235_s_at	COL20A1	0.981981	4.5	4.58258	2.24606	0	collagen, type XX, alpha 1
1442565_at	PCDH10	0.545545	2.5	4.58258	2.24419	5.27046	protocadherin 10
1415691_at	DLG1 /// LOC100047603	0.981981	4.5	4.58258	2.24147	0	discs, large homolog 1 (Drosophila) /// similar to Discs, large homolog 1 (Drosophila)
1447769_x_at	AMIGO2	0.763763	3.5	4.58258	2.23774	1.67306	adhesion molecule with Ig like domain 2
1418344_at	TMEM8	0.981981	4.5	4.58258	2.22761	0	transmembrane protein 8 (five membrane-spanning domains)
1458053_at	ABI2	0.981981	4.5	4.58258	2.22542	0	abl-interactor 2
1449204_at	GJB5	0.545545	2.5	4.58258	2.22222	5.27046	gap junction membrane channel protein beta 5
1439073_at	LOC627912 /// MLLT4 /// ZFP160	0.981981	4.5	4.58258	2.2142	0	myeloid/lymphoid or mixed lineage-leukemia translocation to 4 homolog (Drosophila) /// zinc finger protein 160 /// similar to l-Afadin
1418677_at	ACTN3	0.981981	4.5	4.58258	2.20732	0	actinin alpha 3
1427986_a_at	COL16A1	0.981981	4.5	4.58258	2.20341	0	procollagen, type XVI, alpha 1
1456937_at	CDH26	0.981981	4.5	4.58258	2.2015	0	cadherin-like 26
1448895_a_at	CTNNA2	0.981981	4.5	4.58258	2.19189	0	catenin (cadherin associated protein), alpha 2
1453896_at	PDZD2	0.763763	3.5	4.58258	2.18544	1.67306	PDZ domain containing 2
1455470_x_at	LASP1	0.981981	4.5	4.58258	2.17956	0	LIM and SH3 protein 1
1431325_at	CML3	0.545545	2.5	4.58258	2.16822	5.27046	camello-like 3
1421787_at	---	0.763763	3.5	4.58258	2.16475	1.67306	---
1415845_at	SYT4	0.981981	4.5	4.58258	2.16316	0	synaptotagmin IV
1416701_at	RND3	0.981981	4.5	4.58258	2.16204	0	Rho family GTPase 3
1416700_at	RND3	0.981981	4.5	4.58258	2.15689	0	Rho family GTPase 3
1425155_x_at	CSF1	0.981981	4.5	4.58258	2.15133	0	colony stimulating factor 1 (macrophage)
1425851_a_at	AMIGO1	0.981981	4.5	4.58258	2.15116	0	adhesion molecule with Ig like domain 1
1428621_a_at	VPS25	0.981981	4.5	4.58258	2.14797	0	vacuolar protein sorting 25 (yeast)
1421469_a_at	STAT5A	0.981981	4.5	4.58258	2.14636	0	signal transducer and activator of transcription 5A
1452010_at	CHRNA3	0.763763	3.5	4.58258	2.138	1.67306	cholinergic receptor, nicotinic, alpha polypeptide 3
1432005_at	DNM2	0.763763	3.5	4.58258	2.13202	1.67306	dynamin 2
1451783_a_at	KIFAP3	0.981981	4.5	4.58258	2.12491	0	kinesin-associated protein 3
1429549_at	COL27A1	0.981981	4.5	4.58258	2.12456	0	procollagen, type XXVII, alpha 1
1452004_at	CALCA	0.545545	2.5	4.58258	2.1223	5.27046	calcitonin/calcitonin-related polypeptide, alpha
1437397_at	PRLR	0.981981	4.5	4.58258	2.1169	0	prolactin receptor
1425515_at	PIK3R1	0.981981	4.5	4.58258	2.11226	0	phosphatidylinositol 3-kinase, regulatory subunit, polypeptide 1 (p85 alpha)
1422729_at	PCDHB10	0.763763	3.5	4.58258	2.11111	1.67306	protocadherin beta 10
1417703_at	PVRL2	0.981981	4.5	4.58258	2.1072	0	poliovirus receptor-related 2
1425887_at	4930511J11RIK	0.981981	4.5	4.58258	2.1069	0	RIKEN cDNA 4930511J11 gene
1430567_at	SPINK5	0.981981	4.5	4.58258	2.10396	0	serine peptidase inhibitor, Kazal type 5
1450438_at	NCAM1	0.545545	2.5	4.58258	2.10262	5.27046	neural cell adhesion molecule 1
1424456_at	PVRL2	0.981981	4.5	4.58258	2.10189	0	poliovirus receptor-related 2
1416875_at	PARVG	0.981981	4.5	4.58258	2.10019	0	parvin, gamma
1427227_at	GABRG1	0.981981	4.5	4.58258	2.09804	0	gamma-aminobutyric acid (GABA-A) receptor, subunit gamma 1
1427355_at	CALCA	0.545545	2.5	4.58258	2.09783	5.27046	calcitonin/calcitonin-related polypeptide, alpha
1419580_at	DLG4	0.981981	4.5	4.58258	2.0966	0	discs, large homolog 4 (Drosophila)
1443308_at	UNC13B	0.763763	3.5	4.58258	2.09503	1.67306	unc-13 homolog B (C. elegans)
1425727_at	CLDN19	0.763763	3.5	4.58258	2.09211	1.67306	claudin 19
1432269_a_at	SH3KBP1	0.981981	4.5	4.58258	2.08911	0	SH3-domain kinase binding protein 1
1459042_at	RIMS3	0.763763	3.5	4.58258	2.08434	1.67306	regulating synaptic membrane exocytosis 3
1420834_at	VAMP2	0.981981	4.5	4.58258	2.0718	0	vesicle-associated membrane protein 2
1417942_at	LYPD3	0.545545	2.5	4.58258	2.05957	5.27046	Ly6/Plaur domain containing 3
1450625_at	COL5A2	0.981981	4.5	4.58258	2.05062	0	procollagen, type V, alpha 2
1423560_at	NELL2	0.981981	4.5	4.58258	2.04566	0	NEL-like 2 (chicken)
1446636_at	TNS3	0.981981	4.5	4.58258	2.03976	0	tensin 3
1436698_x_at	BC054438	0.981981	4.5	4.58258	2.03071	0	cDNA sequence BC054438
1437928_at	PCDH12	0.545545	2.5	4.58258	2.02998	5.27046	protocadherin 12
1443886_at	PRKCZ2	0.545545	2.5	4.58258	2.02799	5.27046	protein kinase C, zeta 2
1459761_x_at	CADM2	0.981981	4.5	4.58258	2.02295	0	cell adhesion molecule 2
1425514_at	PIK3R1	0.981981	4.5	4.58258	2.01835	0	phosphatidylinositol 3-kinase, regulatory subunit, polypeptide 1 (p85 alpha)
1455333_at	TNS3	0.981981	4.5	4.58258	2.01633	0	tensin 3
1421051_s_at	VPS25	0.981981	4.5	4.58258	2.01587	0	vacuolar protein sorting 25 (yeast)
1450270_at	PCDHB11	0.981981	4.5	4.58258	2.01516	0	protocadherin beta 11
1425236_at	COL20A1	0.763763	3.5	4.58258	2.01386	1.67306	collagen, type XX, alpha 1
1448673_at	PVRL3	0.981981	4.5	4.58258	2.01037	0	poliovirus receptor-related 3
1438208_at	TAOK2	0.981981	4.5	4.58258	1.99739	0	TAO kinase 2
1442326_at	PCDH15	0.763763	3.5	4.58258	1.99485	1.67306	protocadherin 15
1454691_at	NRXN1	0.981981	4.5	4.58258	1.99006	0	neurexin I
1419581_at	DLG4	0.981981	4.5	4.58258	1.99001	0	discs, large homolog 4 (Drosophila)
1425301_at	NCAM2	0.545545	2.5	4.58258	1.98848	5.27046	neural cell adhesion molecule 2
1416750_at	OPRS1	0.981981	4.5	4.58258	1.98255	0	opioid receptor, sigma 1
1435349_at	NRP2	0.981981	4.5	4.58258	1.98142	0	neuropilin 2
1452250_a_at	COL6A2	0.981981	4.5	4.58258	1.9592	0	procollagen, type VI, alpha 2
1451956_a_at	OPRS1	0.981981	4.5	4.58258	1.95823	0	opioid receptor, sigma 1
1431700_at	GRIN2B	0.981981	4.5	4.58258	1.95654	0	glutamate receptor, ionotropic, NMDA2B (epsilon 2)
1449829_at	ITGB2L	0.763763	3.5	4.58258	1.95324	1.67306	integrin beta 2-like
1455304_at	UNC13C	0.981981	4.5	4.58258	1.94631	0	unc-13 homolog C (C. elegans)
1449558_at	F8	0.981981	4.5	4.58258	1.94607	0	coagulation factor VIII
1449216_at	ITGAE	0.545545	2.5	4.58258	1.94175	5.27046	integrin, alpha E, epithelial-associated
1459642_at	ADAM23	0.981981	4.5	4.58258	1.94063	0	A disintegrin and metallopeptidase domain 23
1450263_at	PCDHB5	0.981981	4.5	4.58258	1.92323	0	protocadherin beta 5
1417181_a_at	KIFAP3	0.981981	4.5	4.58258	1.9191	0	kinesin-associated protein 3
1435884_at	ITSN1	0.981981	4.5	4.58258	1.91825	0	intersectin 1 (SH3 domain protein 1A)
1455494_at	COL1A1	0.981981	4.5	4.58258	1.91635	0	procollagen, type I, alpha 1
1421569_at	GRID1	0.981981	4.5	4.58258	1.91016	0	glutamate receptor, ionotropic, delta 1
1423100_at	FOS	0.981981	4.5	4.58258	1.90726	0	FBJ osteosarcoma oncogene
1424767_at	LOC100046008	0.981981	4.5	4.58258	1.90708	0	similar to cadherin 22
1420929_at	CTNNAL1	0.981981	4.5	4.58258	1.89921	0	catenin (cadherin associated protein), alpha-like 1
1428788_at	1700012G19RIK	0.981981	4.5	4.58258	1.89268	0	RIKEN cDNA 1700012G19 gene
1450239_at	GLRA3	0.981981	4.5	4.58258	1.88679	0	glycine receptor, alpha 3 subunit
1456261_at	SH3KBP1	0.981981	4.5	4.58258	1.88534	0	SH3-domain kinase binding protein 1
1457311_at	CAMK2A	0.545545	2.5	4.58258	1.88446	5.27046	calcium/calmodulin-dependent protein kinase II alpha
1423354_at	SNAP29	0.981981	4.5	4.58258	1.8835	0	synaptosomal-associated protein
1419608_a_at	MIA1	0.763763	3.5	4.58258	1.88029	1.67306	melanoma inhibitory activity 1
1422798_at	CNTNAP2	0.763763	3.5	4.58258	1.87415	1.67306	contactin associated protein-like 2
1432851_at	PHACTR1	0.763763	3.5	4.58258	1.87223	1.67306	phosphatase and actin regulator 1
1420739_at	CNTN3	0.545545	2.5	4.58258	1.86535	5.27046	contactin 3
1421624_a_at	ENAH	0.981981	4.5	4.58258	1.86486	0	enabled homolog (Drosophila)
1441734_at	CAMK2A	0.545545	2.5	4.58258	1.86442	5.27046	Calcium/calmodulin-dependent protein kinase II alpha
1421540_at	TCAM1	0.981981	4.5	4.58258	1.86382	0	testicular cell adhesion molecule 1
1452640_at	EG625591	0.981981	4.5	4.58258	1.86341	0	predicted gene, EG625591
1445798_at	DLG1	0.763763	3.5	4.58258	1.86017	1.67306	discs, large homolog 1 (Drosophila)
1434635_at	RPH3A	0.981981	4.5	4.58258	1.86014	0	rabphilin 3A
1419520_at	CML4	0.545545	2.5	4.58258	1.85537	5.27046	camello-like 4
1452338_s_at	ITSN1	0.981981	4.5	4.58258	1.85165	0	intersectin 1 (SH3 domain protein 1A)
1428187_at	CD47	0.981981	4.5	4.58258	1.84848	0	CD47 antigen (Rh-related antigen, integrin-associated signal transducer)
1421194_at	ITGA4	0.981981	4.5	4.58258	1.84667	0	integrin alpha 4
1456392_at	NEGR1	0.981981	4.5	4.58258	1.84142	0	neuronal growth regulator 1
1432326_at	1700042B14RIK	0.981981	4.5	4.58258	1.83745	0	RIKEN cDNA 1700042B14 gene
1437619_x_at	DDR1	0.981981	4.5	4.58258	1.83431	0	discoidin domain receptor family, member 1
1444681_at	ERC2	0.654654	3	4.58258	1.8341	1.67306	ELKS/RAB6-interacting/CAST family member 2
1450523_at	CNTN2	0.763763	3.5	4.58258	1.82965	1.67306	contactin 2
1420429_at	PCDHB3	0.981981	4.5	4.58258	1.82436	0	protocadherin beta 3
1419554_at	CD47	0.981981	4.5	4.58258	1.82371	0	CD47 antigen (Rh-related antigen, integrin-associated signal transducer)
1457446_at	OPCML	0.545545	2.5	4.58258	1.82295	5.27046	opioid binding protein/cell adhesion molecule-like
1452919_a_at	1700012G19RIK	0.981981	4.5	4.58258	1.8222	0	RIKEN cDNA 1700012G19 gene
1425476_at	COL4A5	0.981981	4.5	4.58258	1.81808	0	procollagen, type IV, alpha 5
1438406_at	SCARF2	0.981981	4.5	4.58258	1.81542	0	scavenger receptor class F, member 2
1418136_at	TGFB1I1	0.981981	4.5	4.58258	1.81396	0	transforming growth factor beta 1 induced transcript 1
1434851_s_at	CRB3	0.763763	3.5	4.58258	1.81176	1.67306	crumbs homolog 3 (Drosophila)
1424791_a_at	BCAM	0.981981	4.5	4.58258	1.80893	0	basal cell adhesion molecule
1417534_at	ITGB5	0.981981	4.5	4.58258	1.80041	0	integrin beta 5
1419768_at	CD22	0.981981	4.5	4.58258	1.79592	0	CD22 antigen
1440681_at	CHRNA7	0.763763	3.5	4.58258	1.79314	1.67306	cholinergic receptor, nicotinic, alpha polypeptide 7
1435706_at	BTBD9	0.763763	3.5	4.58258	1.79147	1.67306	BTB (POZ) domain containing 9
1418922_at	CADM3	0.545545	2.5	4.58258	1.78629	5.27046	cell adhesion molecule 3
1425234_at	COL20A1	0.981981	4.5	4.58258	1.78549	0	collagen, type XX, alpha 1
1430511_at	1500037O19RIK	0.981981	4.5	4.58258	1.78385	0	RIKEN cDNA 1500037O19 gene
1436984_at	ABI2	0.981981	4.5	4.58258	1.75422	0	abl-interactor 2
1432394_a_at	AATF	0.981981	4.5	4.58258	1.75259	0	apoptosis antagonizing transcription factor
1452453_a_at	CAMK2A	0.981981	4.5	4.58258	1.74576	0	calcium/calmodulin-dependent protein kinase II alpha
1418615_at	ASTN1	0.545545	2.5	4.58258	1.74547	5.27046	astrotactin 1
1419133_at	EVPL	0.981981	4.5	4.58258	1.74421	0	envoplakin
1429861_at	PCDH9	0.545545	2.5	4.58258	1.74286	5.27046	protocadherin 9
1442794_at	COL8A1	0.545545	2.5	4.58258	1.73626	5.27046	procollagen, type VIII, alpha 1
1459749_s_at	FAT4	0.981981	4.5	4.58258	1.72836	0	FAT tumor suppressor homolog 4 (Drosophila)
1425899_a_at	ITSN1	0.981981	4.5	4.58258	1.72039	0	intersectin 1 (SH3 domain protein 1A)
1423669_at	COL1A1	0.981981	4.5	4.58258	1.71937	0	procollagen, type I, alpha 1
1460380_at	DSG2	0.763763	3.5	4.58258	1.71229	1.67306	desmoglein 2
1448280_at	SYP	0.981981	4.5	4.58258	1.71197	0	synaptophysin
1439358_a_at	NRXN1	0.981981	4.5	4.58258	1.7	0	neurexin I
1453016_at	2900042B11RIK	0.981981	4.5	4.58258	1.69016	0	RIKEN cDNA 2900042B11 gene
1450857_a_at	COL1A2	0.981981	4.5	4.58258	1.67784	0	procollagen, type I, alpha 2
1457008_at	CHRNB4	0.545545	2.5	4.58258	1.67562	5.27046	cholinergic receptor, nicotinic, beta polypeptide 4
1448303_at	GPNMB	0.981981	4.5	4.58258	1.6624	0	glycoprotein (transmembrane) nmb
1460220_a_at	CSF1	0.981981	4.5	4.58258	1.65882	0	colony stimulating factor 1 (macrophage)
1427883_a_at	COL3A1	0.981981	4.5	4.58258	1.6487	0	procollagen, type III, alpha 1
1436579_s_at	ITSN1	0.545545	2.5	4.58258	1.64744	5.27046	intersectin 1 (SH3 domain protein 1A)
1448523_at	NPHP1	0.981981	4.5	4.58258	1.64488	0	nephronophthisis 1 (juvenile) homolog (human)
1437125_at	CAMK2A	0.763763	3.5	4.58258	1.64458	1.67306	calcium/calmodulin-dependent protein kinase II alpha
1441523_at	NF1	0.981981	4.5	4.58258	1.64081	0	neurofibromatosis 1
1456498_at	ITGA4	0.763763	3.5	4.58258	1.63946	1.67306	integrin alpha 4
1448873_at	OCLN	0.654654	3	4.58258	1.6372	1.67306	occludin
1427196_at	WNK4	0.981981	4.5	4.58258	1.63589	0	WNK lysine deficient protein kinase 4
1455143_at	NLGN2	0.981981	4.5	4.58258	1.63452	0	neuroligin 2
1460705_at	RPS6KB1	0.981981	4.5	4.58258	1.62681	0	ribosomal protein S6 kinase, polypeptide 1
1448081_at	COLQ	0.981981	4.5	4.58258	1.62557	0	Collagen-like tail subunit (single strand of homotrimer) of asymmetric acetylcholinesterase
1460574_at	FAT4	0.545545	2.5	4.58258	1.62193	5.27046	FAT tumor suppressor homolog 4 (Drosophila)
1425154_a_at	CSF1	0.981981	4.5	4.58258	1.6185	0	colony stimulating factor 1 (macrophage)
1451827_a_at	NOX4	0.981981	4.5	4.58258	1.61688	0	NADPH oxidase 4
1416003_at	CLDN11	0.545545	2.5	4.58258	1.61678	5.27046	claudin 11
1441255_at	CDH3	0.763763	3.5	4.58258	1.61386	1.67306	cadherin 3
1435667_at	RIMS1	0.545545	2.5	4.58258	1.60676	5.27046	regulating synaptic membrane exocytosis 1
1416414_at	EMILIN1	0.981981	4.5	4.58258	1.60667	0	elastin microfibril interfacer 1
1419000_at	CPXM2	0.763763	3.5	4.58258	1.60199	1.67306	carboxypeptidase X 2 (M14 family)
1460337_at	SH3KBP1	0.981981	4.5	4.58258	1.59368	0	SH3-domain kinase binding protein 1
1432377_x_at	SHROOM3	0.545545	2.5	4.58258	1.58966	5.27046	shroom family member 3
1422102_a_at	STAT5B	0.981981	4.5	4.58258	1.58961	0	signal transducer and activator of transcription 5B
1458269_at	PCDH9	0.545545	2.5	4.58258	1.58843	5.27046	protocadherin 9
1457493_at	PTEN	0.763763	3.5	4.58258	1.58337	1.67306	phosphatase and tensin homolog
1448402_at	TLN1	0.981981	4.5	4.58258	1.58268	0	talin 1
1430676_at	COL19A1	0.545545	2.5	4.58258	1.57925	5.27046	procollagen, type XIX, alpha 1
1425475_at	COL4A5	0.981981	4.5	4.58258	1.57922	0	procollagen, type IV, alpha 5
1456195_x_at	ITGB5	0.981981	4.5	4.58258	1.57782	0	integrin beta 5
1424807_at	LAMA4	0.981981	4.5	4.58258	1.57652	0	laminin, alpha 4
1423012_at	SYT7	0.981981	4.5	4.58258	1.57405	0	synaptotagmin VII
1451829_a_at	NF2	0.981981	4.5	4.58258	1.57345	0	neurofibromatosis 2
1426528_at	NRP2	0.981981	4.5	4.58258	1.57308	0	neuropilin 2
1421809_at	DGCR2	0.981981	4.5	4.58258	1.57113	0	DiGeorge syndrome critical region gene 2
1423355_at	SNAP29	0.981981	4.5	4.58258	1.56373	0	synaptosomal-associated protein
1451097_at	VASP	0.981981	4.5	4.58258	1.56219	0	vasodilator-stimulated phosphoprotein
1420898_at	SNAP23	0.981981	4.5	4.58258	1.56161	0	synaptosomal-associated protein 23
1418925_at	CELSR1	0.545545	2.5	4.58258	1.5612	5.27046	cadherin EGF LAG seven-pass G-type receptor 1
1438851_x_at	CLDN1	0.763763	3.5	4.58258	1.5589	1.67306	claudin 1
1448914_a_at	CSF1	0.981981	4.5	4.58258	1.55858	0	colony stimulating factor 1 (macrophage)
1433787_at	NELL1	0.545545	2.5	4.58258	1.55844	5.27046	NEL-like 1 (chicken)
1448590_at	COL6A1	0.981981	4.5	4.58258	1.55704	0	procollagen, type VI, alpha 1
1451664_x_at	KLRA1 /// KLRA12 /// KLRA13 /// KLRA15 /// KLRA18 /// KLRA20 /// KLRA22 /// KLRA23 /// KLRA33 /// KLRA7 /// LOC100038894 /// LOC100038895 /// LOC100038898 /// LOC100038902 /// LOC100038903 /// LOC100044242 /// LOC100044243 /// LOC100044244 /// LOC667769	0.545545	2.5	4.58258	1.55069	5.27046	killer cell lectin-like receptor, subfamily A, member 1 /// killer cell lectin-like receptor subfamily A, member 12 /// killer cell lectin-like receptor subfamily A, member 13 /// killer cell lectin-like receptor, subfamily A, member 7 /// killer cell lectin-like receptor, subfamily A, member 15 /// killer cell lectin-like receptor subfamily A, member 23 /// killer cell lectin-like receptor subfa…
1419527_at	COMP	0.545545	2.5	4.58258	1.54929	5.27046	cartilage oligomeric matrix protein
1450673_at	COL9A2	0.545545	2.5	4.58258	1.54737	5.27046	procollagen, type IX, alpha 2
1423177_a_at	ABI1	0.981981	4.5	4.58258	1.54619	0	abl-interactor 1
1438282_at	SYT1	0.545545	2.5	4.58258	1.54118	5.27046	synaptotagmin I
1422179_at	GJB4	0.981981	4.5	4.58258	1.54004	0	gap junction membrane channel protein beta 4
1418014_a_at	B4GALT1	0.981981	4.5	4.58258	1.53744	0	UDP-Gal:betaGlcNAc beta 1,4- galactosyltransferase, polypeptide 1
1422161_at	SIGLEC1	0.981981	4.5	4.58258	1.53474	0	sialic acid binding Ig-like lectin 1, sialoadhesin
1418078_at	PSME3	0.981981	4.5	4.58258	1.5318	0	proteaseome (prosome, macropain) 28 subunit, 3
1452328_s_at	PJA2	0.981981	4.5	4.58258	1.53102	0	praja 2, RING-H2 motif containing
1441706_at	DSCAML1	0.763763	3.5	4.58258	1.5298	1.67306	Down syndrome cell adhesion molecule-like 1
1420789_at	KLRA5	0.981981	4.5	4.58258	1.52648	0	killer cell lectin-like receptor, subfamily A, member 5
1435825_at	ACVRL1	0.763763	3.5	4.58258	1.51829	1.67306	activin A receptor, type II-like 1
1431834_a_at	EMILIN1	0.981981	4.5	4.58258	1.51821	0	elastin microfibril interfacer 1
1423356_at	SNAP29	0.981981	4.5	4.58258	1.51531	0	synaptosomal-associated protein
1447586_at	VCAN	0.545545	2.5	4.58258	1.51181	5.27046	versican
1416513_at	LAMB2	0.763763	3.5	4.58258	1.50581	1.67306	laminin, beta 2
1431592_a_at	SH3KBP1	0.981981	4.5	4.58258	1.50571	0	SH3-domain kinase binding protein 1
1433985_at	ABI2	0.981981	4.5	4.58258	1.50386	0	abl-interactor 2
1436003_at	VCAM1	0.545545	2.5	4.58258	1.5	5.27046	vascular cell adhesion molecule 1
1421631_at	PCDHB1	0.545545	2.5	4.58258	1.49413	5.27046	protocadherin beta 1
1420755_a_at	PARK2	0.763763	3.5	4.58258	1.49153	1.67306	parkin
1440082_at	PTK2	0.981981	4.5	4.58258	1.49129	0	PTK2 protein tyrosine kinase 2
1422158_at	CLSTN2	0.763763	3.5	4.58258	1.48958	1.67306	calsyntenin 2
1435649_at	NEXN	0.981981	4.5	4.58258	1.48861	0	nexilin
1418619_at	ICAM5	0.763763	3.5	4.58258	1.48639	1.67306	intercellular adhesion molecule 5, telencephalin
1438552_x_at	ZYX	0.981981	4.5	4.58258	1.48195	0	zyxin
1421132_at	LOC100047693 /// PVRL3	0.981981	4.5	4.58258	1.4811	0	poliovirus receptor-related 3 /// similar to cell adhesion molecule nectin-3 beta
1450312_at	CDH20	0.545545	2.5	4.58258	1.47925	5.27046	cadherin 20
1448162_at	VCAM1	0.981981	4.5	4.58258	1.47815	0	vascular cell adhesion molecule 1
1423061_at	ARVCF	0.981981	4.5	4.58258	1.47754	0	armadillo repeat gene deleted in velo-cardio-facial syndrome
1421820_a_at	NF2	0.981981	4.5	4.58258	1.47557	0	neurofibromatosis 2
1436381_at	DLGAP3	0.763763	3.5	4.58258	1.47547	1.67306	discs, large (Drosophila) homolog-associated protein 3
1431355_s_at	TRPM7	0.763763	3.5	4.58258	1.469	1.67306	transient receptor potential cation channel, subfamily M, member 7
1424442_a_at	PJA2	0.981981	4.5	4.58258	1.46895	0	praja 2, RING-H2 motif containing
1424842_a_at	ARHGAP24	0.981981	4.5	4.58258	1.466	0	Rho GTPase activating protein 24
1440674_at	EDIL3	0.981981	4.5	4.58258	1.4624	0	EGF-like repeats and discoidin I-like domains 3
1449507_a_at	CD47	0.981981	4.5	4.58258	1.46226	0	CD47 antigen (Rh-related antigen, integrin-associated signal transducer)
1420330_at	CLEC4E	0.763763	3.5	4.58258	1.45378	1.67306	C-type lectin domain family 4, member e
1460734_at	COL9A3	0.981981	4.5	4.58258	1.45297	0	procollagen, type IX, alpha 3
1416799_at	TRPM7	0.981981	4.5	4.58258	1.44955	0	transient receptor potential cation channel, subfamily M, member 7
1450513_at	CD33	0.545545	2.5	4.58258	1.44859	5.27046	CD33 antigen
1427398_at	MUC4	0.545545	2.5	4.58258	1.44595	5.27046	mucin 4
1455989_at	GJA12	0.545545	2.5	4.58258	1.44586	5.27046	gap junction membrane channel protein alpha 12
1457135_at	FAT2	0.981981	4.5	4.58258	1.44377	0	FAT tumor suppressor homolog 2 (Drosophila)
1421350_a_at	GRIP1	0.545545	2.5	4.58258	1.44368	5.27046	glutamate receptor interacting protein 1
1456133_x_at	ITGB5	0.981981	4.5	4.58258	1.44291	0	integrin beta 5
1455056_at	LMO7	0.981981	4.5	4.58258	1.4427	0	LIM domain only 7
1426136_x_at	KLRA21	0.981981	4.5	4.58258	1.44217	0	killer cell lectin-like receptor subfamily A, member 21
1423503_at	JAM3	0.981981	4.5	4.58258	1.43895	0	junction adhesion molecule 3
1440792_x_at	OPRS1	0.981981	4.5	4.58258	1.43754	0	opioid receptor, sigma 1
1435722_at	GRIA4 /// LOC100044208	0.763763	3.5	4.58258	1.43376	1.67306	glutamate receptor, ionotropic, AMPA4 (alpha 4) /// hypothetical protein LOC100044208
1426430_at	JAG2	0.981981	4.5	4.58258	1.43326	0	jagged 2
1425304_s_at	PRIMA1	0.981981	4.5	4.58258	1.43245	0	proline rich membrane anchor 1
1430237_at	CLDN22	0.981981	4.5	4.58258	1.43096	0	claudin 22
1426892_at	UTRN	0.545545	2.5	4.58258	1.43034	5.27046	utrophin
1434383_at	PJA2	0.981981	4.5	4.58258	1.43016	0	praja 2, RING-H2 motif containing
1435336_at	CELSR2	0.763763	3.5	4.58258	1.42978	1.67306	cadherin EGF LAG seven-pass G-type receptor 2
1418551_at	MYBPC3	0.981981	4.5	4.58258	1.42812	0	myosin binding protein C, cardiac
1419696_at	CD4	0.763763	3.5	4.58258	1.42697	1.67306	CD4 antigen
1458175_at	SPON2	0.981981	4.5	4.58258	1.42505	0	spondin 2, extracellular matrix protein
1443957_at	DIXDC1	0.763763	3.5	4.58258	1.42395	1.67306	DIX domain containing 1
1455766_at	GABRA1	0.763763	3.5	4.58258	1.42315	1.67306	gamma-aminobutyric acid (GABA-A) receptor, subunit alpha 1
1453128_at	LYVE1	0.545545	2.5	4.58258	1.42094	5.27046	lymphatic vessel endothelial hyaluronan receptor 1
1460248_at	CPXM2	0.763763	3.5	4.58258	1.41822	1.67306	carboxypeptidase X 2 (M14 family)
1420761_at	CHRND	0.545545	2.5	4.58258	1.41818	5.27046	cholinergic receptor, nicotinic, delta polypeptide
1460538_at	CDH10	0.545545	2.5	4.58258	1.41543	5.27046	cadherin 10
1449980_a_at	GABRD	0.545545	2.5	4.58258	1.41453	5.27046	gamma-aminobutyric acid (GABA-A) receptor, subunit delta
1450029_s_at	ITGA9	0.981981	4.5	4.58258	1.41319	0	integrin alpha 9
1430712_at	ARHGAP24	0.545545	2.5	4.58258	1.41305	5.27046	Rho GTPase activating protein 24
1435410_at	TCAM1	0.545545	2.5	4.58258	1.41225	5.27046	testicular cell adhesion molecule 1
1427708_a_at	NF2	0.981981	4.5	4.58258	1.41195	0	neurofibromatosis 2
1419487_at	MYBPH	0.545545	2.5	4.58258	1.41085	5.27046	myosin binding protein H
1459850_x_at	GLRB	0.763763	3.5	4.58258	1.40342	1.67306	glycine receptor, beta subunit
1439427_at	CLDN9	0.545545	2.5	4.58258	1.40323	5.27046	claudin 9
1415989_at	VCAM1	0.981981	4.5	4.58258	1.39379	0	vascular cell adhesion molecule 1
1420621_a_at	APP	0.981981	4.5	4.58258	1.39334	0	amyloid beta (A4) precursor protein
1431191_a_at	SYT1	0.763763	3.5	4.58258	1.38792	1.67306	synaptotagmin I
1438197_at	VEZT	0.981981	4.5	4.58258	1.38527	0	vezatin, adherens junctions transmembrane protein
1460013_at	NLGN2	0.981981	4.5	4.58258	1.37908	0	neuroligin 2
1435166_at	CNTN2	0.545545	2.5	4.58258	1.37868	5.27046	contactin 2
1420699_at	CLEC7A	0.981981	4.5	4.58258	1.37705	0	C-type lectin domain family 7, member a
1415803_at	CX3CL1	0.981981	4.5	4.58258	1.37423	0	chemokine (C-X3-C motif) ligand 1
1424801_at	ENAH	0.981981	4.5	4.58258	1.37374	0	enabled homolog (Drosophila)
1422103_a_at	STAT5B	0.981981	4.5	4.58258	1.37294	0	signal transducer and activator of transcription 5B
1450890_a_at	ABI1	0.981981	4.5	4.58258	1.37216	0	abl-interactor 1
1426147_s_at	CLDN10	0.763763	3.5	4.58258	1.3709	1.67306	claudin 10
1449532_at	CHRNG	0.545545	2.5	4.58258	1.36645	5.27046	cholinergic receptor, nicotinic, gamma polypeptide
1424800_at	ENAH	0.981981	4.5	4.58258	1.36553	0	enabled homolog (Drosophila)
1419161_a_at	NOX4	0.763763	3.5	4.58258	1.36442	1.67306	NADPH oxidase 4
1443947_at	LIMS1	0.545545	2.5	4.58258	1.36328	5.27046	LIM and senescent cell antigen-like domains 1
1455021_at	GABBR1	0.981981	4.5	4.58258	1.36131	0	gamma-aminobutyric acid (GABA-B) receptor, 1
1449866_at	SYT2	0.545545	2.5	4.58258	1.35927	5.27046	synaptotagmin II
1418394_a_at	CD97	0.981981	4.5	4.58258	1.35902	0	CD97 antigen
1422504_at	GLRB	0.763763	3.5	4.58258	1.35859	1.67306	glycine receptor, beta subunit
1422635_at	ACHE	0.545545	2.5	4.58258	1.35777	5.27046	acetylcholinesterase
1417533_a_at	ITGB5	0.763763	3.5	4.58258	1.35623	1.67306	integrin beta 5
1417749_a_at	TJP1	0.981981	4.5	4.58258	1.35619	0	tight junction protein 1
1450855_at	ARVCF	0.981981	4.5	4.58258	1.35412	0	armadillo repeat gene deleted in velo-cardio-facial syndrome
1418268_at	HTR3A	0.545545	2.5	4.58258	1.35095	5.27046	5-hydroxytryptamine (serotonin) receptor 3A
1426153_a_at	DSG2 /// LOC100044500	0.654654	3	4.58258	1.34868	1.67306	desmoglein 2 /// similar to Dsg2 protein
1460602_at	DLC1	0.763763	3.5	4.58258	1.34842	1.67306	deleted in liver cancer 1
1420688_a_at	SGCE	0.981981	4.5	4.58258	1.34719	0	sarcoglycan, epsilon
1455232_at	CML2	0.545545	2.5	4.58258	1.33957	5.27046	camello-like 2
1421810_at	DGCR2	0.981981	4.5	4.58258	1.33618	0	DiGeorge syndrome critical region gene 2
1435276_a_at	DGCR2	0.981981	4.5	4.58258	1.33483	0	DiGeorge syndrome critical region gene 2
1423999_at	ABL1	0.981981	4.5	4.58258	1.33427	0	v-abl Abelson murine leukemia oncogene 1
1452222_at	UTRN	0.981981	4.5	4.58258	1.33372	0	utrophin
1435511_at	SYN2	0.981981	4.5	4.58258	1.33282	0	synapsin II
1437218_at	FN1	0.545545	2.5	4.58258	1.33166	5.27046	fibronectin 1
1424808_at	LAMA4	0.545545	2.5	4.58258	1.32894	5.27046	laminin, alpha 4
1425436_x_at	KLRA10 /// KLRA3 /// KLRA9	0.981981	4.5	4.58258	1.32663	0	killer cell lectin-like receptor subfamily A, member 10 /// killer cell lectin-like receptor, subfamily A, member 3 /// killer cell lectin-like receptor subfamily A, member 9
1427148_at	PJA2	0.981981	4.5	4.58258	1.3255	0	praja 2, RING-H2 motif containing
1437235_x_at	LPP	0.981981	4.5	4.58258	1.32512	0	LIM domain containing preferred translocation partner in lipoma
1421085_at	RS1	0.872872	4	4.58258	1.32506	1.67306	retinoschisis (X-linked, juvenile) 1 (human)
1456309_x_at	LASP1	0.981981	4.5	4.58258	1.32158	0	LIM and SH3 protein 1
1429041_at	6820431F20RIK	0.763763	3.5	4.58258	1.32099	1.67306	RIKEN cDNA 6820431F20 gene
1434957_at	CDON	0.545545	2.5	4.58258	1.32073	5.27046	cell adhesion molecule-related/down-regulated by oncogenes
1425563_s_at	PCDH10	0.545545	2.5	4.58258	1.31844	5.27046	protocadherin 10
1449637_at	CDH4	0.545545	2.5	4.58258	1.31776	5.27046	cadherin 4
1423014_at	PCDHB6	0.545545	2.5	4.58258	1.3168	5.27046	protocadherin beta 6
1421548_at	PCDHB2	0.981981	4.5	4.58258	1.315	0	protocadherin beta 2
1435207_at	DIXDC1	0.981981	4.5	4.58258	1.31404	0	DIX domain containing 1
1434621_at	BC054438	0.981981	4.5	4.58258	1.30811	0	cDNA sequence BC054438
1426691_at	TJAP1	0.981981	4.5	4.58258	1.30487	0	tight junction associated protein 1
1417896_at	TJP3	0.981981	4.5	4.58258	1.30262	0	tight junction protein 3
1445483_at	ABL2	0.981981	4.5	4.58258	1.29977	0	v-abl Abelson murine leukemia viral oncogene 2 (arg, Abelson-related gene)
1424965_at	LPXN	0.545545	2.5	4.58258	1.29825	5.27046	leupaxin
1422292_at	A030005K14RIK	0.545545	2.5	4.58258	1.29817	5.27046	RIKEN cDNA A030005K14 gene
1418013_at	CML1	0.763763	3.5	4.58258	1.29712	1.67306	camello-like 1
1430855_at	COL20A1	0.545545	2.5	4.58258	1.29661	5.27046	collagen, type XX, alpha 1
1416800_at	TRPM7	0.981981	4.5	4.58258	1.29649	0	transient receptor potential cation channel, subfamily M, member 7
1451690_a_at	PVRL4	0.763763	3.5	4.58258	1.2963	1.67306	poliovirus receptor-related 4
1421146_at	RAPGEF1	0.981981	4.5	4.58258	1.29267	0	Rap guanine nucleotide exchange factor (GEF) 1
1458044_at	CML1	0.545545	2.5	4.58258	1.2895	5.27046	camello-like 1
1447885_x_at	NEDD9	0.981981	4.5	4.58258	1.28769	0	neural precursor cell expressed, developmentally down-regulated gene 9
1452028_a_at	CDH23	0.545545	2.5	4.58258	1.28261	5.27046	cadherin 23 (otocadherin)
1419534_at	OLR1	0.545545	2.5	4.58258	1.28261	5.27046	oxidized low density lipoprotein (lectin-like) receptor 1
1422437_at	COL5A2	0.981981	4.5	4.58258	1.27906	0	procollagen, type V, alpha 2
1416255_at	GJA4	0.763763	3.5	4.58258	1.2789	1.67306	gap junction membrane channel protein alpha 4
1444395_at	DIXDC1	0.981981	4.5	4.58258	1.27784	0	DIX domain containing 1
1420532_at	MAGI2	0.763763	3.5	4.58258	1.27645	1.67306	membrane associated guanylate kinase, WW and PDZ domain containing 2
1438374_x_at	APP	0.545545	2.5	4.58258	1.27167	5.27046	amyloid beta (A4) precursor protein
1421039_at	MIP	0.545545	2.5	4.58258	1.26667	5.27046	major intrinsic protein of eye lens fiber
1460285_at	ITGA9	0.545545	2.5	4.58258	1.266	5.27046	integrin alpha 9
1438323_at	LIM2	0.981981	4.5	4.58258	1.26325	0	lens intrinsic membrane protein 2
1427618_at	CDH9	0.545545	2.5	4.58258	1.26292	5.27046	cadherin 9
1454902_at	PRKCZ	0.763763	3.5	4.58258	1.25984	1.67306	protein kinase C, zeta
1438506_s_at	ABI1	0.763763	3.5	4.58258	1.25963	1.67306	abl-interactor 1
1420897_at	SNAP23	0.981981	4.5	4.58258	1.25745	0	synaptosomal-associated protein 23
1436621_at	LOC100047169 /// RP23-157O10.7	0.981981	4.5	4.58258	1.25704	0	P140 gene /// similar to Snap-25-interacting protein
1445830_at	CTNND1	0.545545	2.5	4.58258	1.25609	5.27046	catenin (cadherin associated protein), delta 1
1442659_at	PCDH9	0.763763	3.5	4.58258	1.25562	1.67306	protocadherin 9
1415804_at	CX3CL1	0.981981	4.5	4.58258	1.25501	0	chemokine (C-X3-C motif) ligand 1
1419220_at	XIRP1	0.545545	2.5	4.58258	1.25391	5.27046	xin actin-binding repeat containing 1
1433054_at	ITGB2L	0.981981	4.5	4.58258	1.25376	0	integrin beta 2-like
1419719_at	GABRB1	0.545545	2.5	4.58258	1.25094	5.27046	gamma-aminobutyric acid (GABA-A) receptor, subunit beta 1
1454899_at	LPP	0.981981	4.5	4.58258	1.25061	0	LIM domain containing preferred translocation partner in lipoma
1434740_at	SCARF2	0.981981	4.5	4.58258	1.24717	0	scavenger receptor class F, member 2
1418212_at	OMG	0.545545	2.5	4.58258	1.24515	5.27046	oligodendrocyte myelin glycoprotein
1453686_x_at	NPHP1	0.981981	4.5	4.58258	1.24472	0	nephronophthisis 1 (juvenile) homolog (human)
1422514_at	AEBP1	0.763763	3.5	4.58258	1.24408	1.67306	AE binding protein 1
1422541_at	PTPRM	0.981981	4.5	4.58258	1.24276	0	protein tyrosine phosphatase, receptor type, M
1425269_at	APBB1IP	0.545545	2.5	4.58258	1.23749	5.27046	amyloid beta (A4) precursor protein-binding, family B, member 1 interacting protein
1422977_at	GP1BB	0.545545	2.5	4.58258	1.23669	5.27046	glycoprotein Ib, beta polypeptide
1421031_a_at	2310016C08RIK	0.981981	4.5	4.58258	1.23661	0	RIKEN cDNA 2310016C08 gene
1441837_at	CHRNB2	0.545545	2.5	4.58258	1.23622	5.27046	cholinergic receptor, nicotinic, beta polypeptide 2 (neuronal)
1420170_at	MYH9	0.763763	3.5	4.58258	1.23591	1.67306	myosin, heavy polypeptide 9, non-muscle
1450382_at	NF2	0.763763	3.5	4.58258	1.23191	1.67306	neurofibromatosis 2
1442707_at	CAMK2A	0.981981	4.5	4.58258	1.23164	0	calcium/calmodulin-dependent protein kinase II alpha
1459990_at	DDR1	0.763763	3.5	4.58258	1.23114	1.67306	discoidin domain receptor family, member 1
1437203_at	CBLL1	0.981981	4.5	4.58258	1.22916	0	Casitas B-lineage lymphoma-like 1
1426779_x_at	DAG1	0.981981	4.5	4.58258	1.22581	0	dystroglycan 1
1416801_at	TRPM7	0.545545	2.5	4.58258	1.22565	5.27046	transient receptor potential cation channel, subfamily M, member 7
1420896_at	SNAP23	0.981981	4.5	4.58258	1.22352	0	synaptosomal-associated protein 23
1416716_at	EFS	0.545545	2.5	4.58258	1.21882	5.27046	embryonal Fyn-associated substrate
1427569_a_at	UTRN	0.981981	4.5	4.58258	1.21781	0	utrophin
1418669_at	HSPG2	0.545545	2.5	4.58258	1.21757	5.27046	perlecan (heparan sulfate proteoglycan 2)
1437681_at	GRIK4	0.545545	2.5	4.58258	1.21584	5.27046	glutamate receptor, ionotropic, kainate 4
1453221_at	GOPC	0.981981	4.5	4.58258	1.21395	0	golgi associated PDZ and coiled-coil motif containing
1417544_a_at	FLOT2	0.763763	3.5	4.58258	1.20859	1.67306	flotillin 2
1455636_at	LSAMP	0.981981	4.5	4.58258	1.20792	0	limbic system-associated membrane protein
1454855_at	MAGI2	0.763763	3.5	4.58258	1.20559	1.67306	membrane associated guanylate kinase, WW and PDZ domain containing 2
1435560_at	ITGAL	0.545545	2.5	4.58258	1.20506	5.27046	integrin alpha L
1431152_at	HAPLN3	0.545545	2.5	4.58258	1.2048	5.27046	hyaluronan and proteoglycan link protein 3
1425249_a_at	LOC100048488 /// TYRO3	0.981981	4.5	4.58258	1.19923	0	TYRO3 protein tyrosine kinase 3 /// similar to Rse
1450381_a_at	BCL6	0.981981	4.5	4.58258	1.19612	0	B-cell leukemia/lymphoma 6
1427442_a_at	APP	0.763763	3.5	4.58258	1.1938	1.67306	amyloid beta (A4) precursor protein
1427773_a_at	RABAC1	0.981981	4.5	4.58258	1.19077	0	Rab acceptor 1 (prenylated)
1459197_at	CNTN1	0.763763	3.5	4.58258	1.19015	1.67306	contactin 1
1460219_at	MAG	0.545545	2.5	4.58258	1.18905	5.27046	myelin-associated glycoprotein
1450655_at	PTEN	0.981981	4.5	4.58258	1.18877	0	phosphatase and tensin homolog
1442637_at	ITSN1	0.763763	3.5	4.58258	1.18674	1.67306	Intersectin 1 (SH3 domain protein 1A)
1456464_x_at	SYT11	0.981981	4.5	4.58258	1.1857	0	Synaptotagmin XI
1442608_at	LAYN	0.545545	2.5	4.58258	1.17944	5.27046	layilin
1421109_at	CML2	0.763763	3.5	4.58258	1.17941	1.67306	camello-like 2
1460210_at	PKD1	0.545545	2.5	4.58258	1.17866	5.27046	polycystic kidney disease 1 homolog
1449094_at	GJA7	0.981981	4.5	4.58258	1.17791	0	gap junction membrane channel protein alpha 7
1425445_a_at	CLDN18	0.545545	2.5	4.58258	1.1752	5.27046	claudin 18
1433053_at	ITGB2L	0.763763	3.5	4.58258	1.17495	1.67306	integrin beta 2-like
1450153_at	GOPC	0.981981	4.5	4.58258	1.17479	0	golgi associated PDZ and coiled-coil motif containing
1422553_at	PTEN	0.981981	4.5	4.58258	1.17242	0	phosphatase and tensin homolog
1424809_at	CRB3	0.763763	3.5	4.58258	1.16928	1.67306	crumbs homolog 3 (Drosophila)
1450347_at	SYT10	0.981981	4.5	4.58258	1.16755	0	synaptotagmin X
1438164_x_at	FLOT2	0.981981	4.5	4.58258	1.16627	0	flotillin 2
1450938_at	PNN	0.763763	3.5	4.58258	1.16603	1.67306	pinin
1437148_at	ARPC2	0.981981	4.5	4.58258	1.16486	0	actin related protein 2/3 complex, subunit 2
1421463_at	SIGLECE	0.545545	2.5	4.58258	1.16463	5.27046	sialic acid binding Ig-like lectin E
1445203_at	PDZD2	0.545545	2.5	4.58258	1.16412	5.27046	PDZ domain containing 2
1418079_at	PSME3	0.545545	2.5	4.58258	1.16347	5.27046	proteaseome (prosome, macropain) 28 subunit, 3
1425248_a_at	LOC100048488 /// TYRO3	0.981981	4.5	4.58258	1.16172	0	TYRO3 protein tyrosine kinase 3 /// similar to Rse
1451706_a_at	GABRA6	0.545545	2.5	4.58258	1.16095	5.27046	gamma-aminobutyric acid (GABA-A) receptor, subunit alpha 6
1423629_at	DNM2	0.981981	4.5	4.58258	1.15918	0	dynamin 2
1441625_at	RIMBP2	0.545545	2.5	4.58258	1.15701	5.27046	RIMS binding protein 2
1450319_at	GABRB2	0.545545	2.5	4.58258	1.15229	5.27046	gamma-aminobutyric acid (GABA-A) receptor, subunit beta 2
1416919_a_at	NPHP1	0.981981	4.5	4.58258	1.15191	0	nephronophthisis 1 (juvenile) homolog (human)
1421818_at	BCL6	0.545545	2.5	4.58258	1.15146	5.27046	B-cell leukemia/lymphoma 6
1419573_a_at	LGALS1	0.981981	4.5	4.58258	1.15085	0	lectin, galactose binding, soluble 1
1439853_at	B4GALNT2	0.545545	2.5	4.58258	1.14969	5.27046	beta-1,4-N-acetyl-galactosaminyl transferase 2
1435687_at	SV2B	0.763763	3.5	4.58258	1.14471	1.67306	synaptic vesicle glycoprotein 2 b
1456131_x_at	DAG1	0.981981	4.5	4.58258	1.14456	0	dystroglycan 1
1422328_at	GJA10	0.545545	2.5	4.58258	1.14286	5.27046	gap junction membrane channel protein alpha 10
1450856_at	ARVCF	0.545545	2.5	4.58258	1.14141	5.27046	armadillo repeat gene deleted in velo-cardio-facial syndrome
1436764_at	PARD3	0.763763	3.5	4.58258	1.14013	1.67306	par-3 (partitioning defective 3) homolog (C. elegans)
1450399_at	PSEN1	0.981981	4.5	4.58258	1.13985	0	presenilin 1
1459866_x_at	CYFIP1 /// NIPA2	0.545545	2.5	4.58258	1.13741	5.27046	cytoplasmic FMR1 interacting protein 1 /// non imprinted in Prader-Willi/Angelman syndrome 2 homolog (human)
1440885_at	EVL	0.981981	4.5	4.58258	1.13505	0	Ena-vasodilator stimulated phosphoprotein
1454722_at	PTEN	0.981981	4.5	4.58258	1.13454	0	phosphatase and tensin homolog
1448534_at	SIRPA	0.872872	4	4.58258	1.13392	1.67306	signal-regulatory protein alpha
1421189_at	GABRB3	0.763763	3.5	4.58258	1.13125	1.67306	gamma-aminobutyric acid (GABA-A) receptor, subunit beta 3
1423578_at	COL11A2	0.545545	2.5	4.58258	1.13117	5.27046	procollagen, type XI, alpha 2
1419263_a_at	ADRM1	0.763763	3.5	4.58258	1.13109	1.67306	adhesion regulating molecule 1
1416066_at	CD9	0.981981	4.5	4.58258	1.12666	0	CD9 antigen
1450674_at	CDK5	0.545545	2.5	4.58258	1.12551	5.27046	cyclin-dependent kinase 5
1449692_at	PRKCZ	0.981981	4.5	4.58258	1.12026	0	protein kinase C, zeta
1420744_at	CHRNB2	0.545545	2.5	4.58258	1.12014	5.27046	cholinergic receptor, nicotinic, beta polypeptide 2 (neuronal)
1425907_s_at	AMOT	0.763763	3.5	4.58258	1.11807	1.67306	angiomotin
1442028_at	B4GALNT2	0.981981	4.5	4.58258	1.11568	0	beta-1,4-N-acetyl-galactosaminyl transferase 2
1422817_at	GP5	0.545545	2.5	4.58258	1.11358	5.27046	glycoprotein 5 (platelet)
1458453_at	LMO7	0.545545	2.5	4.58258	1.10403	5.27046	LIM domain only 7
1418815_at	CDH2	0.545545	2.5	4.58258	1.102	5.27046	cadherin 2
1450072_at	ASH1L	0.545545	2.5	4.58258	1.10023	5.27046	ash1 (absent, small, or homeotic)-like (Drosophila)
1426778_at	DAG1	0.981981	4.5	4.58258	1.09925	0	dystroglycan 1
1418232_s_at	LIMS1	0.763763	3.5	4.58258	1.09858	1.67306	LIM and senescent cell antigen-like domains 1
1426090_a_at	FERT2	0.763763	3.5	4.58258	1.0963	1.67306	fer (fms/fps related) protein kinase, testis specific 2
1450071_at	ASH1L	0.545545	2.5	4.58258	1.09507	5.27046	ash1 (absent, small, or homeotic)-like (Drosophila)
1457887_at	SSPO	0.763763	3.5	4.58258	1.08942	1.67306	SCO-spondin
1423872_a_at	DAG1	0.981981	4.5	4.58258	1.08881	0	dystroglycan 1
1421853_at	PSEN1	0.981981	4.5	4.58258	1.0828	0	presenilin 1
1421191_s_at	GOPC	0.763763	3.5	4.58258	1.07901	1.67306	golgi associated PDZ and coiled-coil motif containing
1421729_a_at	FERT2	0.545545	2.5	4.58258	1.07623	5.27046	fer (fms/fps related) protein kinase, testis specific 2
1426642_at	FN1	0.545545	2.5	4.58258	1.07547	5.27046	fibronectin 1
1426016_a_at	TRO	0.545545	2.5	4.58258	1.07037	5.27046	trophinin
1420851_at	PARD6G	0.545545	2.5	4.58258	1.06221	5.27046	par-6 partitioning defective 6 homolog gamma (C. elegans)
1452784_at	ITGAV	0.763763	3.5	4.58258	1.06015	1.67306	integrin alpha V
1454890_at	AMOT	0.545545	2.5	4.58258	1.0483	5.27046	angiomotin
1416986_a_at	SIRPA	0.545545	2.5	4.58258	1.04801	5.27046	signal-regulatory protein alpha
1425585_at	MED12	0.545545	2.5	4.58258	1.04361	5.27046	mediator of RNA polymerase II transcription, subunit 12 homolog (yeast)
