# Supplementary material for: A Role for the Retinoblastoma Protein As a Regulator of Mouse Osteoblast Cell Adhesion: Implications for Osteogenesis and Osteosarcoma Formation
Source: PLoS One. 2010 Nov 11;5(11):e13954. doi: 10.1371/journal.pone.0013954 (PMC2978706; doi:10.1371/journal.pone.0013954)
Supplement: Table S3 — Cell Adhesion Related Genes Negatively Regulated by Rb. Description for this table is the same as for Table S2, except that this table highlights genes repressed by pRb. (0.33 MB XLS) [file pone.0013954.s007.xls]

## Sheet: Table S3- Neg Regulated
Table S3.
Gene ID	Gene Name	Score(d)	Numerator(r)	Denominator(s+s0)	Fold Change	Fold Change	q-value (%)	Gene Description
1460238_at	MSLN	-0.981981	-4.5	4.58258	0.0125916	-79.4181	0	mesothelin
1416271_at	PERP	-0.981981	-4.5	4.58258	0.0160085	-62.4669	0	PERP, TP53 apoptosis effector
1436359_at	RET	-0.981981	-4.5	4.58258	0.0174081	-57.4444	0	ret proto-oncogene
1434582_at	ERC2	-0.981981	-4.5	4.58258	0.0184817	-54.1075	0	ELKS/RAB6-interacting/CAST family member 2
1427044_a_at	AMPH	-0.981981	-4.5	4.58258	0.0204646	-48.8649	0	amphiphysin
1434709_at	NRCAM	-0.981981	-4.5	4.58258	0.021466	-46.5853	0	neuron-glia-CAM-related cell adhesion molecule
1436387_at	C330006P03RIK /// HOMER1	-0.981981	-4.5	4.58258	0.0245007	-40.8152	0	homer homolog 1 (Drosophila) /// RIKEN cDNA C330006P03 gene
1415871_at	TGFBI	-0.981981	-4.5	4.58258	0.0272601	-36.6836	0	transforming growth factor, beta induced
1437466_at	ALCAM	-0.981981	-4.5	4.58258	0.0279926	-35.7238	0	activated leukocyte cell adhesion molecule
1426463_at	GPHN	-0.981981	-4.5	4.58258	0.03083	-32.4359	0	gephyrin
1440173_x_at	SELP	-0.981981	-4.5	4.58258	0.0312862	-31.963	0	selectin, platelet
1426462_at	GPHN	-0.981981	-4.5	4.58258	0.031805	-31.4416	0	gephyrin
1426301_at	ALCAM	-0.981981	-4.5	4.58258	0.0350627	-28.5203	0	activated leukocyte cell adhesion molecule
1456250_x_at	TGFBI	-0.981981	-4.5	4.58258	0.0408537	-24.4776	0	transforming growth factor, beta induced
1418741_at	ITGB7	-0.981981	-4.5	4.58258	0.0450292	-22.2078	0	integrin beta 7
1423537_at	GAP43	-0.981981	-4.5	4.58258	0.0457073	-21.8784	0	growth associated protein 43
1448123_s_at	TGFBI	-0.981981	-4.5	4.58258	0.0469447	-21.3016	0	transforming growth factor, beta induced
1455622_at	PODXL2	-0.981981	-4.5	4.58258	0.0525762	-19.02	0	podocalyxin-like 2
1423175_s_at	PARD6B	-0.981981	-4.5	4.58258	0.0533708	-18.7368	0	par-6 (partitioning defective 6) homolog beta (C. elegans)
1457871_at	COLEC10	-0.981981	-4.5	4.58258	0.0584231	-17.1165	0	collectin sub-family member 10
1425039_at	ITGBL1	-0.981981	-4.5	4.58258	0.0598335	-16.713	0	integrin, beta-like 1
1459711_at	SDK1	-0.981981	-4.5	4.58258	0.0642756	-15.558	0	sidekick homolog 1 (chicken)
1420682_at	CHRNB1	-0.981981	-4.5	4.58258	0.0659446	-15.1642	0	cholinergic receptor, nicotinic, beta polypeptide 1 (muscle)
1417377_at	CADM1	-0.981981	-4.5	4.58258	0.0666218	-15.0101	0	cell adhesion molecule 1
1454015_a_at	CDH13	-0.981981	-4.5	4.58258	0.0673759	-14.8421	0	cadherin 13
1423551_at	CDH13	-0.981981	-4.5	4.58258	0.0855815	-11.6848	0	cadherin 13
1437932_a_at	CLDN1	-0.981981	-4.5	4.58258	0.0859308	-11.6373	0	claudin 1
1456069_at	DTNA	-0.981981	-4.5	4.58258	0.0895687	-11.1646	0	dystrobrevin alpha
1424595_at	F11R	-0.981981	-4.5	4.58258	0.0914712	-10.9324	0	F11 receptor
1455197_at	RND1	-0.981981	-4.5	4.58258	0.0934158	-10.7048	0	Rho family GTPase 1
1451407_at	IGSF5	-0.981981	-4.5	4.58258	0.0945253	-10.5792	0	immunoglobulin superfamily, member 5
1456656_at	LIN7A	-0.981981	-4.5	4.58258	0.0955431	-10.4665	0	lin-7 homolog A (C. elegans)
1437467_at	ALCAM	-0.981981	-4.5	4.58258	0.102388	-9.76674	0	activated leukocyte cell adhesion molecule
1421279_at	LAMC2	-0.981981	-4.5	4.58258	0.104483	-9.57094	0	laminin, gamma 2
1431416_a_at	JAM2	-0.981981	-4.5	4.58258	0.108108	-9.25	0	junction adhesion molecule 2
1415855_at	KITL	-0.981981	-4.5	4.58258	0.108842	-9.18762	0	kit ligand
1417122_at	VAV3	-0.981981	-4.5	4.58258	0.11028	-9.0678	0	vav 3 oncogene
1449586_at	PKP1	-0.981981	-4.5	4.58258	0.112788	-8.86616	0	plakophilin 1
1437927_at	DLG2	-0.981981	-4.5	4.58258	0.11531	-8.67229	0	discs, large homolog 2 (Drosophila)
1445326_at	SDK1	-0.981981	-4.5	4.58258	0.116093	-8.61375	0	sidekick homolog 1 (chicken)
1429768_at	DTNA	-0.981981	-4.5	4.58258	0.116608	-8.57573	0	dystrobrevin alpha
1422809_at	RIMS2	-0.981981	-4.5	4.58258	0.118304	-8.45283	0	regulating synaptic membrane exocytosis 2
1415854_at	KITL	-0.981981	-4.5	4.58258	0.127163	-7.86393	0	kit ligand
1419589_at	CD93	-0.981981	-4.5	4.58258	0.128134	-7.80435	0	CD93 antigen
1429163_at	DCHS1	-0.981981	-4.5	4.58258	0.12875	-7.767	0	dachsous 1 (Drosophila)
1453069_at	PIK3CB	-0.981981	-4.5	4.58258	0.131359	-7.61275	0	phosphatidylinositol 3-kinase, catalytic, beta polypeptide
1448117_at	KITL	-0.981981	-4.5	4.58258	0.13391	-7.46768	0	kit ligand
1421958_at	L1CAM	-0.981981	-4.5	4.58258	0.139591	-7.16379	0	L1 cell adhesion molecule
1423287_at	CBLN1 /// LOC100046314	-0.981981	-4.5	4.58258	0.140928	-7.09581	0	cerebellin 1 precursor protein /// similar to precerebellin-1
1456046_at	CD93	-0.981981	-4.5	4.58258	0.141926	-7.0459	0	CD93 antigen
1418832_at	PKP3	-0.981981	-4.5	4.58258	0.144633	-6.91406	0	plakophilin 3
1437360_at	PCDH19	-0.981981	-4.5	4.58258	0.147505	-6.77941	0	protocadherin 19
1419137_at	SHANK3	-0.981981	-4.5	4.58258	0.148632	-6.72803	0	SH3/ankyrin domain gene 3
1417378_at	CADM1	-0.981981	-4.5	4.58258	0.148651	-6.72715	0	cell adhesion molecule 1
1448600_s_at	VAV3	-0.981981	-4.5	4.58258	0.151287	-6.60996	0	vav 3 oncogene
1423174_a_at	PARD6B	-0.981981	-4.5	4.58258	0.154489	-6.47297	0	par-6 (partitioning defective 6) homolog beta (C. elegans)
1421723_at	PCDHB18	-0.981981	-4.5	4.58258	0.159188	-6.28188	0	protocadherin beta 18
1434115_at	CDH13	-0.981981	-4.5	4.58258	0.159247	-6.27955	0	cadherin 13
1449249_at	PCDH7	-0.763763	-3.5	4.58258	0.159851	-6.25581	5.27046	protocadherin 7
1438650_x_at	GJA1	-0.981981	-4.5	4.58258	0.162759	-6.14406	0	gap junction membrane channel protein alpha 1
1417376_a_at	CADM1	-0.981981	-4.5	4.58258	0.174172	-5.74147	0	cell adhesion molecule 1
1420757_at	MYF5	-0.981981	-4.5	4.58258	0.175439	-5.7	0	myogenic factor 5
1422444_at	ITGA6	-0.981981	-4.5	4.58258	0.185571	-5.38877	0	integrin alpha 6
1416871_at	ADAM8	-0.981981	-4.5	4.58258	0.188868	-5.29471	0	a disintegrin and metallopeptidase domain 8
1437463_x_at	TGFBI	-0.981981	-4.5	4.58258	0.189615	-5.27384	0	transforming growth factor, beta induced
1426300_at	ALCAM	-0.981981	-4.5	4.58258	0.190312	-5.25453	0	activated leukocyte cell adhesion molecule
1429314_at	LOC100045981 /// SYT11	-0.981981	-4.5	4.58258	0.191633	-5.21832	0	synaptotagmin XI /// similar to synaptotagmin XI
1433428_x_at	TGM2	-0.981981	-4.5	4.58258	0.193634	-5.16439	0	transglutaminase 2, C polypeptide
1432176_a_at	ENG	-0.981981	-4.5	4.58258	0.194045	-5.15344	0	endoglin
1426066_a_at	DTNA	-0.981981	-4.5	4.58258	0.199191	-5.0203	0	dystrobrevin alpha
1449141_at	FBLIM1	-0.981981	-4.5	4.58258	0.20132	-4.96721	0	filamin binding LIM protein 1
1437139_at	GLRA1 /// LOC100044359	-0.981981	-4.5	4.58258	0.20316	-4.92222	0	glycine receptor, alpha 1 subunit /// similar to glycine receptor alpha 1
1449827_at	ACAN	-0.981981	-4.5	4.58258	0.203819	-4.90632	0	aggrecan
1416953_at	CTGF	-0.981981	-4.5	4.58258	0.206119	-4.85156	0	connective tissue growth factor
1438672_at	PARVB	-0.981981	-4.5	4.58258	0.208785	-4.78961	0	parvin, beta
1431554_a_at	ANXA9	-0.981981	-4.5	4.58258	0.212845	-4.69825	0	annexin A9
1449524_at	EDA /// LOC100045121	-0.981981	-4.5	4.58258	0.215571	-4.63884	0	ectodysplasin-A /// similar to EDA-A1
1424408_at	LIMS2	-0.981981	-4.5	4.58258	0.216853	-4.61141	0	LIM and senescent cell antigen like domains 2
1431530_a_at	TSPAN5	-0.981981	-4.5	4.58258	0.219629	-4.55313	0	tetraspanin 5
1435264_at	EMILIN2	-0.981981	-4.5	4.58258	0.22037	-4.53782	0	elastin microfibril interfacer 2
1444422_at	PCDH19	-0.981981	-4.5	4.58258	0.222393	-4.49655	0	protocadherin 19
1435553_at	PDZD2	-0.981981	-4.5	4.58258	0.229329	-4.36054	0	PDZ domain containing 2
1426864_a_at	NCAM1	-0.981981	-4.5	4.58258	0.232238	-4.30592	0	neural cell adhesion molecule 1
1418569_at	FBLIM1	-0.981981	-4.5	4.58258	0.234374	-4.26669	0	filamin binding LIM protein 1
1435805_at	LIN7A	-0.981981	-4.5	4.58258	0.237472	-4.21103	0	lin-7 homolog A (C. elegans)
1431417_at	JAM2	-0.981981	-4.5	4.58258	0.255034	-3.92105	0	junction adhesion molecule 2
1415801_at	GJA1	-0.981981	-4.5	4.58258	0.256391	-3.90029	0	gap junction membrane channel protein alpha 1
1425292_at	DTNA	-0.981981	-4.5	4.58258	0.25718	-3.88832	0	dystrobrevin alpha
1424367_a_at	HOMER2	-0.981981	-4.5	4.58258	0.26326	-3.79853	0	homer homolog 2 (Drosophila)
1430583_at	NRCAM	-0.981981	-4.5	4.58258	0.265603	-3.76501	0	neuron-glia-CAM-related cell adhesion molecule
1429175_at	TMEM178	-0.981981	-4.5	4.58258	0.26773	-3.7351	0	transmembrane protein 178
1455900_x_at	TGM2	-0.981981	-4.5	4.58258	0.27425	-3.64631	0	transglutaminase 2, C polypeptide
1421190_at	GABRB3	-0.763763	-3.5	4.58258	0.27758	-3.60256	5.27046	gamma-aminobutyric acid (GABA-A) receptor, subunit beta 3
1421117_at	DST	-0.981981	-4.5	4.58258	0.28012	-3.56989	0	dystonin
1417271_a_at	ENG	-0.981981	-4.5	4.58258	0.280765	-3.56169	0	endoglin
1448417_at	NINJ1	-0.981981	-4.5	4.58258	0.281528	-3.55204	0	ninjurin 1
1439556_at	NCAM1	-0.981981	-4.5	4.58258	0.285192	-3.50641	0	neural cell adhesion molecule 1
1450014_at	CLDN1	-0.981981	-4.5	4.58258	0.285284	-3.50528	0	claudin 1
1417179_at	TSPAN5	-0.981981	-4.5	4.58258	0.286301	-3.49283	0	tetraspanin 5
1429685_at	GABRB2	-0.981981	-4.5	4.58258	0.286316	-3.49265	0	gamma-aminobutyric acid (GABA-A) receptor, subunit beta 2
1424409_at	CLDN23	-0.763763	-3.5	4.58258	0.287805	-3.47458	5.27046	claudin 23
1425671_at	HOMER1	-0.981981	-4.5	4.58258	0.293714	-3.40467	0	homer homolog 1 (Drosophila)
1427588_a_at	DTNA	-0.981981	-4.5	4.58258	0.297644	-3.35972	0	dystrobrevin alpha
1421171_at	ADAM12	-0.981981	-4.5	4.58258	0.300198	-3.33113	0	a disintegrin and metallopeptidase domain 12 (meltrin alpha)
1436568_at	JAM2	-0.981981	-4.5	4.58258	0.301201	-3.32004	0	junction adhesion molecule 2
1438945_x_at	GJA1	-0.981981	-4.5	4.58258	0.301784	-3.31363	0	gap junction membrane channel protein alpha 1
1452264_at	TENC1	-0.981981	-4.5	4.58258	0.301881	-3.31256	0	tensin like C1 domain-containing phosphatase
1426873_s_at	JUP	-0.981981	-4.5	4.58258	0.302466	-3.30615	0	junction plakoglobin
1437277_x_at	TGM2	-0.981981	-4.5	4.58258	0.304133	-3.28803	0	transglutaminase 2, C polypeptide
1419223_a_at	DTNA	-0.981981	-4.5	4.58258	0.305706	-3.27112	0	dystrobrevin alpha
1422445_at	ITGA6	-0.981981	-4.5	4.58258	0.3107	-3.21854	0	integrin alpha 6
1417500_a_at	TGM2	-0.981981	-4.5	4.58258	0.311802	-3.20717	0	transglutaminase 2, C polypeptide
1415800_at	GJA1	-0.981981	-4.5	4.58258	0.312092	-3.20418	0	gap junction membrane channel protein alpha 1
1422629_s_at	SHROOM3	-0.981981	-4.5	4.58258	0.318531	-3.13941	0	shroom family member 3
1442244_at	INADL	-0.981981	-4.5	4.58258	0.321888	-3.10667	0	InaD-like (Drosophila)
1453282_at	CXADR	-0.981981	-4.5	4.58258	0.322306	-3.10265	0	coxsackievirus and adenovirus receptor
1450377_at	LOC640441	-0.981981	-4.5	4.58258	0.326308	-3.06459	0	similar to thrombospondin 1
1450113_at	MPP5	-0.981981	-4.5	4.58258	0.328681	-3.04246	0	membrane protein, palmitoylated 5 (MAGUK p55 subfamily member 5)
1434882_at	MTDH	-0.981981	-4.5	4.58258	0.329391	-3.03591	0	Metadherin
1436076_at	DLGAP1	-0.763763	-3.5	4.58258	0.332353	-3.00885	5.27046	discs, large (Drosophila) homolog-associated protein 1
1420356_at	LOC100048604 /// NINJ2	-0.981981	-4.5	4.58258	0.334248	-2.99179	0	ninjurin 2 /// similar to ninjurin2
1440311_at	SORBS1	-0.981981	-4.5	4.58258	0.334664	-2.98807	0	sorbin and SH3 domain containing 1
1450678_at	ITGB2	-0.981981	-4.5	4.58258	0.341673	-2.92678	0	integrin beta 2
1438450_at	LIN7A	-0.981981	-4.5	4.58258	0.346535	-2.88571	0	lin-7 homolog A (C. elegans)
1450798_at	TNXB	-0.981981	-4.5	4.58258	0.348219	-2.87175	0	tenascin XB
1443983_at	SORBS1	-0.981981	-4.5	4.58258	0.35015	-2.85592	0	Sorbin and SH3 domain containing 1
1450295_s_at	PVR	-0.981981	-4.5	4.58258	0.351032	-2.84874	0	poliovirus receptor
1428429_at	RGMB	-0.981981	-4.5	4.58258	0.353583	-2.82819	0	RGM domain family, member B
1418393_a_at	ITGA7	-0.981981	-4.5	4.58258	0.353675	-2.82745	0	integrin alpha 7
1437992_x_at	GJA1	-0.981981	-4.5	4.58258	0.355259	-2.81485	0	gap junction membrane channel protein alpha 1
1451877_at	EDA	-0.981981	-4.5	4.58258	0.355705	-2.81132	0	ectodysplasin-A
1423268_at	ITGA5	-0.981981	-4.5	4.58258	0.35634	-2.80631	0	integrin alpha 5 (fibronectin receptor alpha)
1430425_at	SDK2	-0.981981	-4.5	4.58258	0.358713	-2.78774	0	sidekick homolog 2 (chicken)
1451893_s_at	MAGI1	-0.981981	-4.5	4.58258	0.361482	-2.76639	0	membrane associated guanylate kinase, WW and PDZ domain containing 1
1448901_at	CPXM1	-0.981981	-4.5	4.58258	0.366431	-2.72902	0	carboxypeptidase X 1 (M14 family)
1417845_at	CLDN6	-0.981981	-4.5	4.58258	0.367447	-2.72148	0	claudin 6
1426865_a_at	NCAM1	-0.981981	-4.5	4.58258	0.368402	-2.71443	0	neural cell adhesion molecule 1
1433474_at	EDIL3	-0.981981	-4.5	4.58258	0.369777	-2.70434	0	EGF-like repeats and discoidin I-like domains 3
1424067_at	ICAM1	-0.981981	-4.5	4.58258	0.372671	-2.68333	0	intercellular adhesion molecule
1451241_at	LAMB1-1	-0.981981	-4.5	4.58258	0.373688	-2.67603	0	laminin B1 subunit 1
1449408_at	JAM2	-0.981981	-4.5	4.58258	0.373805	-2.67519	0	junction adhesion molecule 2
1419597_at	EDA /// LOC100045121	-0.981981	-4.5	4.58258	0.374156	-2.67268	0	ectodysplasin-A /// similar to EDA-A1
1424113_at	LAMB1-1	-0.981981	-4.5	4.58258	0.377985	-2.64561	0	laminin B1 subunit 1
1426955_at	COL18A1	-0.981981	-4.5	4.58258	0.380125	-2.63071	0	procollagen, type XVIII, alpha 1
1457561_at	ITGA5	-0.981981	-4.5	4.58258	0.380417	-2.62869	0	integrin alpha 5 (fibronectin receptor alpha)
1418572_x_at	TNFRSF12A	-0.981981	-4.5	4.58258	0.382529	-2.61418	0	tumor necrosis factor receptor superfamily, member 12a
1417240_at	ZYX	-0.981981	-4.5	4.58258	0.382671	-2.61321	0	zyxin
1450119_at	DST	-0.981981	-4.5	4.58258	0.383448	-2.60791	0	dystonin
1458833_at	NRCAM	-0.763763	-3.5	4.58258	0.385023	-2.59725	5.27046	neuron-glia-CAM-related cell adhesion molecule
1421201_a_at	TRO	-0.981981	-4.5	4.58258	0.391198	-2.55625	0	trophinin
1423905_at	PVR	-0.981981	-4.5	4.58258	0.394215	-2.53669	0	poliovirus receptor
1423904_a_at	PVR	-0.981981	-4.5	4.58258	0.394411	-2.53543	0	poliovirus receptor
1426127_x_at	KLRA18	-0.981981	-4.5	4.58258	0.396846	-2.51987	0	killer cell lectin-like receptor, subfamily A, member 18
1418852_at	CHRNA1 /// LOC100046566	-0.981981	-4.5	4.58258	0.397609	-2.51503	0	cholinergic receptor, nicotinic, alpha polypeptide 1 (muscle) /// similar to acetylcholine receptor alpha-subunit
1416357_a_at	MCAM	-0.981981	-4.5	4.58258	0.397632	-2.51488	0	melanoma cell adhesion molecule
1419613_at	COL7A1	-0.981981	-4.5	4.58258	0.398182	-2.51141	0	procollagen, type VII, alpha 1
1418784_at	GRIK5	-0.981981	-4.5	4.58258	0.407237	-2.45557	0	glutamate receptor, ionotropic, kainate 5 (gamma 2)
1424114_s_at	LAMB1-1	-0.981981	-4.5	4.58258	0.411383	-2.43082	0	laminin B1 subunit 1
1420911_a_at	MFGE8	-0.981981	-4.5	4.58258	0.411688	-2.42902	0	milk fat globule-EGF factor 8 protein
1421172_at	ADAM12	-0.981981	-4.5	4.58258	0.41422	-2.41418	0	a disintegrin and metallopeptidase domain 12 (meltrin alpha)
1425622_at	EDIL3	-0.981981	-4.5	4.58258	0.420627	-2.3774	0	EGF-like repeats and discoidin I-like domains 3
1420331_at	CLEC4E	-0.763763	-3.5	4.58258	0.425826	-2.34838	5.27046	C-type lectin domain family 4, member e
1418242_at	FAF1	-0.981981	-4.5	4.58258	0.426843	-2.34278	0	Fas-associated factor 1
1426477_at	RASA1	-0.981981	-4.5	4.58258	0.429922	-2.32601	0	RAS p21 protein activator 1
1446377_at	FBLN5	-0.981981	-4.5	4.58258	0.430056	-2.32528	0	fibulin 5
1435700_at	TLN2	-0.981981	-4.5	4.58258	0.430376	-2.32355	0	talin 2
1423267_s_at	ITGA5	-0.981981	-4.5	4.58258	0.430426	-2.32328	0	integrin alpha 5 (fibronectin receptor alpha)
1455176_a_at	LOC100045981 /// SYT11	-0.981981	-4.5	4.58258	0.431276	-2.3187	0	synaptotagmin XI /// similar to synaptotagmin XI
1425842_at	EDIL3	-0.981981	-4.5	4.58258	0.433249	-2.30814	0	EGF-like repeats and discoidin I-like domains 3
1440737_at	INADL	-0.763763	-3.5	4.58258	0.435185	-2.29787	5.27046	InaD-like (Drosophila)
1441281_s_at	NINJ1	-0.981981	-4.5	4.58258	0.436181	-2.29263	0	ninjurin 1
1455967_at	SORBS1	-0.981981	-4.5	4.58258	0.438115	-2.28251	0	sorbin and SH3 domain containing 1
1421997_s_at	ITGA3	-0.981981	-4.5	4.58258	0.441186	-2.26662	0	integrin alpha 3
1455129_at	MTDH	-0.981981	-4.5	4.58258	0.442021	-2.26234	0	Metadherin
1422878_at	SYT12	-0.981981	-4.5	4.58258	0.44311	-2.25678	0	synaptotagmin XII
1421815_at	EPDR1	-0.981981	-4.5	4.58258	0.444488	-2.24978	0	ependymin related protein 1 (zebrafish)
1434386_at	ATP2C1	-0.981981	-4.5	4.58258	0.4454	-2.24517	0	ATPase, Ca++-sequestering
1460302_at	LOC640441 /// THBS1	-0.981981	-4.5	4.58258	0.447528	-2.2345	0	thrombospondin 1 /// similar to thrombospondin 1
1434883_at	MTDH	-0.981981	-4.5	4.58258	0.45105	-2.21705	0	Metadherin
1447825_x_at	PCDH8	-0.763763	-3.5	4.58258	0.452685	-2.20904	5.27046	protocadherin 8
1443768_at	RHOA	-0.981981	-4.5	4.58258	0.453048	-2.20727	0	Ras homolog gene family, member A
1426476_at	RASA1	-0.981981	-4.5	4.58258	0.454575	-2.19986	0	RAS p21 protein activator 1
1455682_at	ABL2	-0.981981	-4.5	4.58258	0.459929	-2.17425	0	v-abl Abelson murine leukemia viral oncogene 2 (arg, Abelson-related gene)
1426750_at	FLNB	-0.981981	-4.5	4.58258	0.46004	-2.17373	0	filamin, beta
1435165_at	CNTN2	-0.981981	-4.5	4.58258	0.460714	-2.17054	0	contactin 2
1449110_at	RHOB	-0.981981	-4.5	4.58258	0.462789	-2.16081	0	ras homolog gene family, member B
1446180_at	LAMB1-1	-0.981981	-4.5	4.58258	0.463731	-2.15642	0	laminin B1 subunit 1
1423903_at	PVR	-0.981981	-4.5	4.58258	0.464579	-2.15249	0	poliovirus receptor
1460074_x_at	EPDR1	-0.981981	-4.5	4.58258	0.466772	-2.14237	0	ependymin related protein 1 (zebrafish)
1434370_s_at	FAF1	-0.981981	-4.5	4.58258	0.468529	-2.13434	0	Fas-associated factor 1
1431611_a_at	CADM1	-0.981981	-4.5	4.58258	0.469	-2.1322	0	cell adhesion molecule 1
1426152_a_at	KITL	-0.981981	-4.5	4.58258	0.470271	-2.12643	0	kit ligand
1443713_at	CHL1	-0.763763	-3.5	4.58258	0.470588	-2.125	5.27046	cell adhesion molecule with homology to L1CAM
1422023_at	BSN	-0.981981	-4.5	4.58258	0.471	-2.12314	0	bassoon
1431196_at	ATP2C1	-0.981981	-4.5	4.58258	0.471637	-2.12027	0	ATPase, Ca++-sequestering
1418237_s_at	COL18A1	-0.981981	-4.5	4.58258	0.475903	-2.10127	0	procollagen, type XVIII, alpha 1
1427321_s_at	CXADR	-0.981981	-4.5	4.58258	0.483476	-2.06836	0	coxsackievirus and adenovirus receptor
1423604_at	LOC100047888 /// NCAN	-0.981981	-4.5	4.58258	0.483968	-2.06625	0	neurocan /// similar to Neurocan
1450575_at	CHRM4	-0.981981	-4.5	4.58258	0.486301	-2.05634	0	cholinergic receptor, muscarinic 4
1458996_at	ITGA5	-0.981981	-4.5	4.58258	0.489066	-2.04472	0	integrin alpha 5 (fibronectin receptor alpha)
1434954_at	MPP5	-0.981981	-4.5	4.58258	0.489193	-2.04418	0	membrane protein, palmitoylated 5 (MAGUK p55 subfamily member 5)
1421420_at	CCR10	-0.763763	-3.5	4.58258	0.492509	-2.03042	5.27046	chemokine (C-C motif) receptor 10
1421064_at	MPP5	-0.981981	-4.5	4.58258	0.492828	-2.0291	0	membrane protein, palmitoylated 5 (MAGUK p55 subfamily member 5)
1451160_s_at	PVR	-0.981981	-4.5	4.58258	0.494862	-2.02077	0	poliovirus receptor
1427699_a_at	PTPN11	-0.981981	-4.5	4.58258	0.495071	-2.01991	0	protein tyrosine phosphatase, non-receptor type 11
1417514_at	SSX2IP	-0.981981	-4.5	4.58258	0.496746	-2.0131	0	synovial sarcoma, X breakpoint 2 interacting protein
1420558_at	SELP	-0.763763	-3.5	4.58258	0.497644	-2.00947	5.27046	selectin, platelet
1434600_at	TJP2	-0.981981	-4.5	4.58258	0.498593	-2.00564	0	tight junction protein 2
1426617_a_at	TTYH1	-0.981981	-4.5	4.58258	0.498986	-2.00407	0	tweety homolog 1 (Drosophila)
1450380_at	EPDR1	-0.981981	-4.5	4.58258	0.500687	-1.99726	0	ependymin related protein 1 (zebrafish)
1456135_s_at	PXN	-0.981981	-4.5	4.58258	0.501766	-1.99296	0	paxillin
1426263_at	CADM4	-0.763763	-3.5	4.58258	0.501807	-1.9928	5.27046	cell adhesion molecule 4
1451758_at	LAMC3	-0.763763	-3.5	4.58258	0.502078	-1.99172	5.27046	laminin gamma 3
1426478_at	RASA1	-0.981981	-4.5	4.58258	0.504596	-1.98178	0	RAS p21 protein activator 1
1422157_a_at	ITGB1BP1	-0.981981	-4.5	4.58258	0.506605	-1.97392	0	integrin beta 1 binding protein 1
1422499_at	LIMA1	-0.981981	-4.5	4.58258	0.509472	-1.96282	0	LIM domain and actin binding 1
1450467_at	BSN	-0.981981	-4.5	4.58258	0.512937	-1.94956	0	bassoon
1416132_at	C920006C10RIK	-0.981981	-4.5	4.58258	0.515449	-1.94006	0	RIKEN cDNA C920006C10 gene
1421192_a_at	ITSN1	-0.981981	-4.5	4.58258	0.515548	-1.93968	0	intersectin 1 (SH3 domain protein 1A)
1443618_at	PDZD2	-0.763763	-3.5	4.58258	0.518079	-1.93021	5.27046	PDZ domain containing 2
1449465_at	RELN	-0.981981	-4.5	4.58258	0.519137	-1.92627	0	reelin
1420261_at	PSEN1	-0.763763	-3.5	4.58258	0.521429	-1.91781	5.27046	presenilin 1
1421382_at	PRLR	-0.981981	-4.5	4.58258	0.524359	-1.90709	0	prolactin receptor
1425654_a_at	LIMA1	-0.981981	-4.5	4.58258	0.526104	-1.90077	0	LIM domain and actin binding 1
1434322_at	MICALL2	-0.981981	-4.5	4.58258	0.526191	-1.90045	0	MICAL-like 2
1447694_x_at	NEO1	-0.981981	-4.5	4.58258	0.526214	-1.90037	0	neogenin
1440350_at	PANX2	-0.981981	-4.5	4.58258	0.527344	-1.8963	0	pannexin 2
1441082_at	DSCAM	-0.763763	-3.5	4.58258	0.528344	-1.89271	5.27046	Down syndrome cell adhesion molecule
1425314_at	GPR98	-0.981981	-4.5	4.58258	0.530097	-1.88645	0	G protein-coupled receptor 98
1426703_at	GAK	-0.981981	-4.5	4.58258	0.531446	-1.88166	0	cyclin G associated kinase
1456234_at	LIMK1	-0.981981	-4.5	4.58258	0.537736	-1.85965	0	LIM-domain containing, protein kinase
1421359_at	RET	-0.981981	-4.5	4.58258	0.53881	-1.85594	0	ret proto-oncogene
1455158_at	ITGA3	-0.981981	-4.5	4.58258	0.540279	-1.8509	0	integrin alpha 3
1438111_at	PVRL1	-0.763763	-3.5	4.58258	0.540368	-1.85059	5.27046	Poliovirus receptor-related 1
1424051_at	COL4A2	-0.981981	-4.5	4.58258	0.543006	-1.8416	0	procollagen, type IV, alpha 2
1421344_a_at	JUB	-0.981981	-4.5	4.58258	0.544459	-1.83668	0	ajuba
1440323_at	SYT2	-0.981981	-4.5	4.58258	0.545151	-1.83436	0	synaptotagmin II
1431121_at	AMOTL1	-0.981981	-4.5	4.58258	0.546367	-1.83027	0	angiomotin-like 1
1456014_s_at	BC032204	-0.763763	-3.5	4.58258	0.546816	-1.82877	5.27046	cDNA sequence BC032204
1416133_at	C920006C10RIK	-0.981981	-4.5	4.58258	0.547299	-1.82715	0	RIKEN cDNA C920006C10 gene
1433992_at	SHROOM2	-0.981981	-4.5	4.58258	0.554177	-1.80448	0	shroom family member 2
1435447_at	MIP	-0.981981	-4.5	4.58258	0.554688	-1.80282	0	major intrinsic protein of eye lens fiber
1427373_at	AMIGO1	-0.763763	-3.5	4.58258	0.555556	-1.8	5.27046	adhesion molecule with Ig like domain 1
1438628_x_at	CNTN3	-0.981981	-4.5	4.58258	0.556757	-1.79612	0	contactin 3
1450984_at	TJP2	-0.981981	-4.5	4.58258	0.558069	-1.79189	0	tight junction protein 2
1436737_a_at	SORBS1	-0.981981	-4.5	4.58258	0.55864	-1.79006	0	sorbin and SH3 domain containing 1
1459357_at	NFASC	-0.981981	-4.5	4.58258	0.55938	-1.78769	0	Neurofascin
1428749_at	DMXL2	-0.981981	-4.5	4.58258	0.560721	-1.78342	0	Dmx-like 2
1428430_at	RGMB	-0.981981	-4.5	4.58258	0.561698	-1.78031	0	RGM domain family, member B
1418571_at	TNFRSF12A	-0.981981	-4.5	4.58258	0.562462	-1.7779	0	tumor necrosis factor receptor superfamily, member 12a
1419384_at	PICK1	-0.981981	-4.5	4.58258	0.564882	-1.77028	0	protein interacting with C kinase 1
1421110_at	MTDH	-0.981981	-4.5	4.58258	0.566409	-1.76551	0	Metadherin
1451225_at	PTPN11	-0.981981	-4.5	4.58258	0.566421	-1.76547	0	protein tyrosine phosphatase, non-receptor type 11
1430827_a_at	PTK2	-0.981981	-4.5	4.58258	0.567029	-1.76358	0	PTK2 protein tyrosine kinase 2
1423322_at	LIN7C	-0.981981	-4.5	4.58258	0.567356	-1.76256	0	lin-7 homolog C (C. elegans)
1423059_at	PTK2	-0.981981	-4.5	4.58258	0.570522	-1.75278	0	PTK2 protein tyrosine kinase 2
1433781_a_at	CLDN12	-0.981981	-4.5	4.58258	0.571047	-1.75117	0	claudin 12
1437738_at	ATP2C1 /// LOC100045884	-0.981981	-4.5	4.58258	0.57144	-1.74997	0	ATPase, Ca++-sequestering /// hypothetical protein LOC100045884
1416131_s_at	C920006C10RIK	-0.981981	-4.5	4.58258	0.574409	-1.74092	0	RIKEN cDNA C920006C10 gene
1450937_at	LIN7C	-0.981981	-4.5	4.58258	0.574767	-1.73984	0	lin-7 homolog C (C. elegans)
1449262_s_at	LIN7C	-0.981981	-4.5	4.58258	0.576584	-1.73435	0	lin-7 homolog C (C. elegans)
1431707_a_at	PSCD3	-0.981981	-4.5	4.58258	0.579399	-1.72593	0	pleckstrin homology, Sec7 and coiled-coil domains 3
1418758_a_at	PSCD3	-0.981981	-4.5	4.58258	0.581641	-1.71927	0	pleckstrin homology, Sec7 and coiled-coil domains 3
1434884_at	MTDH	-0.981981	-4.5	4.58258	0.583409	-1.71406	0	Metadherin
1449264_at	LOC100045981 /// SYT11	-0.981981	-4.5	4.58258	0.583825	-1.71284	0	synaptotagmin XI /// similar to synaptotagmin XI
1425354_a_at	AGGF1	-0.981981	-4.5	4.58258	0.584686	-1.71032	0	angiogenic factor with G patch and FHA domains 1
1423513_at	E030041M21RIK	-0.981981	-4.5	4.58258	0.58535	-1.70838	0	RIKEN cDNA E030041M21 gene
1433782_at	CLDN12	-0.981981	-4.5	4.58258	0.586592	-1.70476	0	claudin 12
1426920_x_at	ITGB1	-0.981981	-4.5	4.58258	0.587179	-1.70306	0	integrin beta 1 (fibronectin receptor beta)
1431375_s_at	PARVA	-0.981981	-4.5	4.58258	0.5892	-1.69722	0	parvin, alpha
1450761_s_at	RIMS2	-0.981981	-4.5	4.58258	0.589563	-1.69617	0	regulating synaptic membrane exocytosis 2
1455247_at	AMOTL1	-0.981981	-4.5	4.58258	0.590099	-1.69463	0	angiomotin-like 1
1421200_at	DLG2	-0.981981	-4.5	4.58258	0.591651	-1.69019	0	discs, large homolog 2 (Drosophila)
1456253_s_at	KLHL17 /// PLEKHN1	-0.981981	-4.5	4.58258	0.593917	-1.68374	0	pleckstrin homology domain containing, family N member 1 /// kelch-like 17 (Drosophila)
1452035_at	COL4A1	-0.981981	-4.5	4.58258	0.597585	-1.6734	0	procollagen, type IV, alpha 1
1421199_at	DLG2	-0.981981	-4.5	4.58258	0.599081	-1.66922	0	discs, large homolog 2 (Drosophila)
1428471_at	SORBS1	-0.981981	-4.5	4.58258	0.600421	-1.6655	0	sorbin and SH3 domain containing 1
1428785_at	AMOTL1	-0.981981	-4.5	4.58258	0.600709	-1.6647	0	angiomotin-like 1
1460321_at	CNTN4	-0.981981	-4.5	4.58258	0.601529	-1.66243	0	contactin 4
1456333_a_at	ARHGAP6	-0.763763	-3.5	4.58258	0.601899	-1.66141	5.27046	Rho GTPase activating protein 6
1435257_at	KLHL17	-0.981981	-4.5	4.58258	0.602128	-1.66078	0	kelch-like 17 (Drosophila)
1421861_at	CLSTN1	-0.981981	-4.5	4.58258	0.602628	-1.6594	0	calsyntenin 1
1449234_at	CAR15	-0.763763	-3.5	4.58258	0.602925	-1.65858	5.27046	carbonic anhydrase 15
1417413_at	CUZD1	-0.763763	-3.5	4.58258	0.603371	-1.65735	5.27046	CUB and zona pellucida-like domains 1
1458226_at	FLNB	-0.981981	-4.5	4.58258	0.603498	-1.65701	0	filamin, beta
1450629_at	LIMA1	-0.981981	-4.5	4.58258	0.605431	-1.65172	0	LIM domain and actin binding 1
1426085_a_at	PXN	-0.981981	-4.5	4.58258	0.606504	-1.64879	0	paxillin
1440789_at	NEO1	-0.763763	-3.5	4.58258	0.607919	-1.64496	5.27046	neogenin
1446698_at	LPP	-0.763763	-3.5	4.58258	0.610799	-1.6372	5.27046	LIM domain containing preferred translocation partner in lipoma
1419128_at	ITGAX	-0.981981	-4.5	4.58258	0.612151	-1.63358	0	integrin alpha X
1416164_at	FBLN5	-0.981981	-4.5	4.58258	0.614521	-1.62728	0	fibulin 5
1435727_s_at	LIMA1	-0.981981	-4.5	4.58258	0.615106	-1.62574	0	LIM domain and actin binding 1
1427166_a_at	SPG7	-0.981981	-4.5	4.58258	0.61517	-1.62557	0	spastic paraplegia 7 homolog (human)
1418984_at	INADL	-0.763763	-3.5	4.58258	0.616022	-1.62332	5.27046	InaD-like (Drosophila)
1439359_x_at	NRXN1	-0.981981	-4.5	4.58258	0.61881	-1.61601	0	neurexin I
1424027_at	PXN	-0.981981	-4.5	4.58258	0.621329	-1.60945	0	paxillin
1450985_a_at	TJP2	-0.981981	-4.5	4.58258	0.624515	-1.60124	0	tight junction protein 2
1440891_at	GRIA4	-0.763763	-3.5	4.58258	0.624606	-1.60101	5.27046	glutamate receptor, ionotropic, AMPA4 (alpha 4)
1423143_at	GTPBP4	-0.981981	-4.5	4.58258	0.626811	-1.59538	0	GTP binding protein 4
1448743_at	SSX2IP	-0.981981	-4.5	4.58258	0.632902	-1.58002	0	synovial sarcoma, X breakpoint 2 interacting protein
1418831_at	PKP3	-0.763763	-3.5	4.58258	0.633308	-1.57901	5.27046	plakophilin 3
1421811_at	LOC640441 /// THBS1	-0.981981	-4.5	4.58258	0.633515	-1.57849	0	thrombospondin 1 /// similar to thrombospondin 1
1418670_s_at	HSPG2	-0.981981	-4.5	4.58258	0.636555	-1.57096	0	perlecan (heparan sulfate proteoglycan 2)
1455495_at	ABL2	-0.981981	-4.5	4.58258	0.638036	-1.56731	0	v-abl Abelson murine leukemia viral oncogene 2 (arg, Abelson-related gene)
1459020_at	AMIGO1	-0.763763	-3.5	4.58258	0.638577	-1.56598	5.27046	adhesion molecule with Ig like domain 1
1419044_at	CNTNAP4	-0.981981	-4.5	4.58258	0.638655	-1.56579	0	contactin associated protein-like 4
1422223_at	GRIN2B	-0.981981	-4.5	4.58258	0.639801	-1.56299	0	glutamate receptor, ionotropic, NMDA2B (epsilon 2)
1426348_at	COL4A1	-0.981981	-4.5	4.58258	0.64137	-1.55916	0	procollagen, type IV, alpha 1
1444100_at	PDPN	-0.981981	-4.5	4.58258	0.643919	-1.55299	0	podoplanin
1439347_at	TNS4	-0.763763	-3.5	4.58258	0.645548	-1.54907	5.27046	tensin 4
1452391_at	CXADR	-0.981981	-4.5	4.58258	0.650414	-1.53748	0	coxsackievirus and adenovirus receptor
1440071_at	MAGI1	-0.763763	-3.5	4.58258	0.652819	-1.53182	5.27046	membrane associated guanylate kinase, WW and PDZ domain containing 1
1419331_at	CDH17	-0.981981	-4.5	4.58258	0.653714	-1.52972	0	cadherin 17
1426919_at	ITGB1	-0.981981	-4.5	4.58258	0.65436	-1.52821	0	integrin beta 1 (fibronectin receptor beta)
1419309_at	PDPN	-0.981981	-4.5	4.58258	0.655413	-1.52576	0	podoplanin
1451878_a_at	JMY	-0.763763	-3.5	4.58258	0.655914	-1.52459	5.27046	junction-mediating and regulatory protein
1451854_a_at	SHROOM3	-0.763763	-3.5	4.58258	0.655938	-1.52453	5.27046	shroom family member 3
1430966_at	CML3	-0.763763	-3.5	4.58258	0.657328	-1.52131	5.27046	camello-like 3
1450070_s_at	PAK1	-0.981981	-4.5	4.58258	0.658267	-1.51914	0	p21 (CDKN1A)-activated kinase 1
1450103_a_at	PSCD2	-0.981981	-4.5	4.58258	0.660348	-1.51435	0	pleckstrin homology, Sec7 and coiled-coil domains 2
1420639_at	JMY	-0.763763	-3.5	4.58258	0.66215	-1.51023	5.27046	junction-mediating and regulatory protein
1425826_a_at	SORBS1	-0.981981	-4.5	4.58258	0.663865	-1.50633	0	sorbin and SH3 domain containing 1
1450437_a_at	NCAM1	-0.981981	-4.5	4.58258	0.663968	-1.5061	0	neural cell adhesion molecule 1
1417839_at	CLDN5	-0.981981	-4.5	4.58258	0.669266	-1.49417	0	claudin 5
1420640_at	JMY	-0.981981	-4.5	4.58258	0.673713	-1.48431	0	junction-mediating and regulatory protein
1449799_s_at	PKP2	-0.981981	-4.5	4.58258	0.67384	-1.48403	0	plakophilin 2
1418511_at	DPT	-0.981981	-4.5	4.58258	0.674828	-1.48186	0	dermatopontin
1436374_x_at	F11R	-0.763763	-3.5	4.58258	0.677019	-1.47706	5.27046	F11 receptor
1443215_at	RIMS2	-0.981981	-4.5	4.58258	0.6783	-1.47427	0	regulating synaptic membrane exocytosis 2
1437363_at	HOMER1	-0.981981	-4.5	4.58258	0.678527	-1.47378	0	homer homolog 1 (Drosophila)
1426004_a_at	TGM2	-0.981981	-4.5	4.58258	0.680205	-1.47014	0	transglutaminase 2, C polypeptide
1433587_at	RGMB	-0.981981	-4.5	4.58258	0.680672	-1.46914	0	RGM domain family, member B
1422854_at	SHC1	-0.981981	-4.5	4.58258	0.683864	-1.46228	0	src homology 2 domain-containing transforming protein C1
1438421_at	PVRL1	-0.981981	-4.5	4.58258	0.68461	-1.46069	0	poliovirus receptor-related 1
1450873_at	GTPBP4	-0.981981	-4.5	4.58258	0.689975	-1.44933	0	GTP binding protein 4
1421435_at	GRID2	-0.763763	-3.5	4.58258	0.69172	-1.44567	5.27046	glutamate receptor, ionotropic, delta 2
1427009_at	LAMA5	-0.763763	-3.5	4.58258	0.692745	-1.44353	5.27046	laminin, alpha 5
1433586_at	RGMB	-0.981981	-4.5	4.58258	0.692809	-1.4434	0	RGM domain family, member B
1416157_at	VCL	-0.981981	-4.5	4.58258	0.693263	-1.44245	0	vinculin
1421860_at	CLSTN1	-0.981981	-4.5	4.58258	0.693309	-1.44236	0	calsyntenin 1
1435155_at	CGN	-0.981981	-4.5	4.58258	0.693343	-1.44229	0	cingulin
1455820_x_at	SCARB1	-0.981981	-4.5	4.58258	0.695634	-1.43754	0	scavenger receptor class B, member 1
1460305_at	ITGA3	-0.981981	-4.5	4.58258	0.696041	-1.4367	0	integrin alpha 3
1428204_at	GABRB2	-0.981981	-4.5	4.58258	0.697888	-1.43289	0	gamma-aminobutyric acid (GABA-A) receptor, subunit beta 2
1447036_at	CHL1	-0.763763	-3.5	4.58258	0.701503	-1.42551	5.27046	cell adhesion molecule with homology to L1CAM
1422930_at	ICAM4	-0.981981	-4.5	4.58258	0.704842	-1.41876	0	intercellular adhesion molecule 4, Landsteiner-Wiener blood group
1416379_at	PANX1	-0.763763	-3.5	4.58258	0.705163	-1.41811	5.27046	pannexin 1
1449273_at	CYFIP2	-0.763763	-3.5	4.58258	0.705986	-1.41646	5.27046	cytoplasmic FMR1 interacting protein 2
1438677_at	PKP4	-0.981981	-4.5	4.58258	0.706473	-1.41548	0	plakophilin 4
1457673_at	6820431F20RIK	-0.763763	-3.5	4.58258	0.708805	-1.41082	5.27046	RIKEN cDNA 6820431F20 gene
1421768_a_at	HOMER1	-0.981981	-4.5	4.58258	0.710613	-1.40724	0	homer homolog 1 (Drosophila)
1423142_a_at	GTPBP4	-0.981981	-4.5	4.58258	0.712511	-1.40349	0	GTP binding protein 4
1427169_at	PARD3B	-0.981981	-4.5	4.58258	0.713178	-1.40217	0	par-3 partitioning defective 3 homolog B (C. elegans)
1417472_at	MYH9	-0.981981	-4.5	4.58258	0.717143	-1.39442	0	myosin, heavy polypeptide 9, non-muscle
1419289_a_at	SYNGR1	-0.763763	-3.5	4.58258	0.7173	-1.39412	5.27046	synaptogyrin 1
1450228_a_at	PIP5K1C	-0.981981	-4.5	4.58258	0.717921	-1.39291	0	phosphatidylinositol-4-phosphate 5-kinase, type 1 gamma
1429315_at	LOC100045981 /// SYT11	-0.981981	-4.5	4.58258	0.726155	-1.37712	0	synaptotagmin XI /// similar to synaptotagmin XI
1436765_at	PARD3	-0.981981	-4.5	4.58258	0.727914	-1.37379	0	par-3 (partitioning defective 3) homolog (C. elegans)
1438928_x_at	NINJ1	-0.981981	-4.5	4.58258	0.730019	-1.36983	0	ninjurin 1
1425984_at	COL5A3	-0.981981	-4.5	4.58258	0.732	-1.36612	0	procollagen, type V, alpha 3
1456245_x_at	VAMP3	-0.981981	-4.5	4.58258	0.735895	-1.35889	0	vesicle-associated membrane protein 3
1422592_at	CTNND2 /// LOC100045979	-0.981981	-4.5	4.58258	0.738946	-1.35328	0	catenin (cadherin associated protein), delta 2 /// similar to arm-repeat protein NPRAP/neurojungin
1442340_x_at	CYR61	-0.981981	-4.5	4.58258	0.739401	-1.35245	0	cysteine rich protein 61
1457823_at	CYR61	-0.981981	-4.5	4.58258	0.739861	-1.35161	0	cysteine rich protein 61
1421393_at	GRIN2D	-0.981981	-4.5	4.58258	0.740635	-1.35019	0	glutamate receptor, ionotropic, NMDA2D (epsilon 4)
1434599_a_at	TJP2	-0.981981	-4.5	4.58258	0.741874	-1.34794	0	tight junction protein 2
1459366_at	RGMB	-0.981981	-4.5	4.58258	0.743661	-1.3447	0	RGM domain family, member B
1416050_a_at	SCARB1	-0.981981	-4.5	4.58258	0.74634	-1.33987	0	scavenger receptor class B, member 1
1429183_at	PKP2	-0.981981	-4.5	4.58258	0.746747	-1.33914	0	plakophilin 2
1439662_at	HOMER1	-0.981981	-4.5	4.58258	0.748735	-1.33559	0	homer homolog 1 (Drosophila)
1416039_x_at	CYR61	-0.981981	-4.5	4.58258	0.753459	-1.32721	0	cysteine rich protein 61
1437708_x_at	VAMP3	-0.981981	-4.5	4.58258	0.75432	-1.3257	0	vesicle-associated membrane protein 3
1416156_at	VCL	-0.981981	-4.5	4.58258	0.759151	-1.31726	0	vinculin
1417611_at	TMEM37	-0.981981	-4.5	4.58258	0.75969	-1.31633	0	transmembrane protein 37
1437938_x_at	DNM2	-0.981981	-4.5	4.58258	0.760312	-1.31525	0	dynamin 2
1437378_x_at	SCARB1	-0.981981	-4.5	4.58258	0.761955	-1.31241	0	scavenger receptor class B, member 1
1437628_s_at	RHOA	-0.981981	-4.5	4.58258	0.765399	-1.30651	0	ras homolog gene family, member A
1427246_at	MAGI1	-0.981981	-4.5	4.58258	0.769333	-1.29983	0	membrane associated guanylate kinase, WW and PDZ domain containing 1
1434920_a_at	EVL /// LOC100047333	-0.981981	-4.5	4.58258	0.772113	-1.29515	0	Ena-vasodilator stimulated phosphoprotein /// similar to Ena-VASP-like
1433916_at	VAMP3	-0.981981	-4.5	4.58258	0.77482	-1.29062	0	vesicle-associated membrane protein 3
1447693_s_at	NEO1	-0.981981	-4.5	4.58258	0.776791	-1.28735	0	neogenin
1424859_at	HOMER3	-0.763763	-3.5	4.58258	0.776901	-1.28717	5.27046	homer homolog 3 (Drosophila)
1427385_s_at	ACTN1	-0.981981	-4.5	4.58258	0.784358	-1.27493	0	actinin, alpha 1
1420560_at	CHRNE	-0.763763	-3.5	4.58258	0.786127	-1.27206	5.27046	cholinergic receptor, nicotinic, epsilon polypeptide
1419283_s_at	TNS1	-0.763763	-3.5	4.58258	0.788513	-1.26821	5.27046	tensin 1
1442742_at	ATP2C1	-0.763763	-3.5	4.58258	0.788688	-1.26793	5.27046	ATPase, Ca++-sequestering
1416742_at	CFDP1	-0.981981	-4.5	4.58258	0.791882	-1.26281	0	craniofacial development protein 1
1439388_s_at	BCAR1	-0.981981	-4.5	4.58258	0.793747	-1.25985	0	breast cancer anti-estrogen resistance 1
1421102_a_at	VAMP3	-0.763763	-3.5	4.58258	0.801015	-1.24842	5.27046	vesicle-associated membrane protein 3
1450104_at	ADAM10	-0.981981	-4.5	4.58258	0.803173	-1.24506	0	a disintegrin and metallopeptidase domain 10
1428673_at	SYMPK	-0.981981	-4.5	4.58258	0.805107	-1.24207	0	symplekin
1457333_at	SDK2	-0.763763	-3.5	4.58258	0.80654	-1.23986	5.27046	sidekick homolog 2 (chicken)
1424954_a_at	PIP5K1C	-0.981981	-4.5	4.58258	0.806856	-1.23938	0	phosphatidylinositol-4-phosphate 5-kinase, type 1 gamma
1450106_a_at	EVL /// LOC100047333	-0.981981	-4.5	4.58258	0.806875	-1.23935	0	Ena-vasodilator stimulated phosphoprotein /// similar to Ena-VASP-like
1452209_at	PKP4	-0.981981	-4.5	4.58258	0.80987	-1.23477	0	plakophilin 4
1452545_a_at	ITGB1	-0.981981	-4.5	4.58258	0.812672	-1.23051	0	integrin beta 1 (fibronectin receptor beta)
1428571_at	COL9A1	-0.981981	-4.5	4.58258	0.813451	-1.22933	0	procollagen, type IX, alpha 1
1426578_s_at	SNAPAP	-0.981981	-4.5	4.58258	0.813645	-1.22904	0	SNAP-associated protein
1426918_at	ITGB1	-0.981981	-4.5	4.58258	0.816967	-1.22404	0	integrin beta 1 (fibronectin receptor beta)
1451701_x_at	CLDN3	-0.763763	-3.5	4.58258	0.817006	-1.22398	5.27046	claudin 3
1434181_at	PLEKHC1	-0.981981	-4.5	4.58258	0.82375	-1.21396	0	pleckstrin homology domain containing, family C (with FERM domain) member 1
1450105_at	ADAM10	-0.763763	-3.5	4.58258	0.826075	-1.21054	5.27046	a disintegrin and metallopeptidase domain 10
1420980_at	PAK1	-0.981981	-4.5	4.58258	0.829291	-1.20585	0	p21 (CDKN1A)-activated kinase 1
1422853_at	SHC1	-0.981981	-4.5	4.58258	0.832122	-1.20175	0	src homology 2 domain-containing transforming protein C1
1438133_a_at	CYR61	-0.763763	-3.5	4.58258	0.837975	-1.19335	5.27046	cysteine rich protein 61
1433302_at	CDH10	-0.763763	-3.5	4.58258	0.838761	-1.19224	5.27046	cadherin 10
1428103_at	ADAM10	-0.981981	-4.5	4.58258	0.84604	-1.18198	0	a disintegrin and metallopeptidase domain 10
1430533_a_at	CTNNB1	-0.763763	-3.5	4.58258	0.847341	-1.18016	5.27046	catenin (cadherin associated protein), beta 1
1455728_at	PTEN	-0.763763	-3.5	4.58258	0.852435	-1.17311	5.27046	phosphatase and tensin homolog
1438305_at	RIMS1	-0.763763	-3.5	4.58258	0.855117	-1.16943	5.27046	regulating synaptic membrane exocytosis 1
1432004_a_at	DNM2	-0.981981	-4.5	4.58258	0.856954	-1.16692	0	dynamin 2
1459324_at	PLEKHC1	-0.981981	-4.5	4.58258	0.863807	-1.15767	0	Pleckstrin homology domain containing, family C (with FERM domain) member 1
1449254_at	SPP1	-0.981981	-4.5	4.58258	0.864212	-1.15712	0	secreted phosphoprotein 1
1424198_at	DLG5	-0.981981	-4.5	4.58258	0.868627	-1.15124	0	discs, large homolog 5 (Drosophila)
1418663_at	MPDZ	-0.763763	-3.5	4.58258	0.885976	-1.1287	5.27046	multiple PDZ domain protein
1434180_at	PLEKHC1	-0.981981	-4.5	4.58258	0.89575	-1.11638	0	pleckstrin homology domain containing, family C (with FERM domain) member 1
1424894_at	RAB13	-0.981981	-4.5	4.58258	0.898174	-1.11337	0	RAB13, member RAS oncogene family
1423734_at	RAC1	-0.763763	-3.5	4.58258	0.901167	-1.10967	5.27046	RAS-related C3 botulinum substrate 1
1437807_x_at	CTNNA1	-0.981981	-4.5	4.58258	0.904428	-1.10567	0	catenin (cadherin associated protein), alpha 1
1451086_s_at	RAC1	-0.981981	-4.5	4.58258	0.914957	-1.09295	0	RAS-related C3 botulinum substrate 1
1448149_at	CTNNA1	-0.981981	-4.5	4.58258	0.931911	-1.07306	0	catenin (cadherin associated protein), alpha 1
