# Supplementary material for: A Role for the Retinoblastoma Protein As a Regulator of Mouse Osteoblast Cell Adhesion: Implications for Osteogenesis and Osteosarcoma Formation
Source: PLoS One. 2010 Nov 11;5(11):e13954. doi: 10.1371/journal.pone.0013954 (PMC2978706; doi:10.1371/journal.pone.0013954)
Supplement: Table S4 — GeneGo Analysis. Analyses based on the GO database from the GO project confirmed the results from the Canonical Pathway Database shown in table S1 by ranking a cell-adhesion process with the second best P value among a total of 3752 GO functional processes. These data demonstrate, in an arbitrary fashion, that cell adhesion processes are among those most significantly affected by pRb. (1.71 MB XLS) [file pone.0013954.s008.xls]

## Sheet: Table S4 - GeneGO
Table S4.
Process	ratio		p-value
cellular component organization	288	3032	2.4337e-09
homophilic cell adhesion	34	167	1.0887e-08
positive regulation of biological process	233	2431	6.6519e-08
phosphate metabolic process	129	1172	7.5511e-08
phosphorus metabolic process	129	1173	7.9311e-08
protein modification process	177	1757	1.3904e-07
post-translational protein modification	147	1412	2.7684e-07
biopolymer modification	182	1843	3.5692e-07
developmental process	383	4462	4.8974e-07
organelle organization	157	1555	6.9781e-07
positive regulation of cellular process	209	2202	7.8476e-07
vasculature development	49	340	8.6116e-07
regulation of synaptic transmission, glutamatergic	13	39	1.2099e-06
chromatin modification	40	257	1.2371e-06
organ development	216	2310	1.4674e-06
anatomical structure formation	144	1421	1.751e-06
phosphorylation	107	987	2.1781e-06
protein amino acid phosphorylation	92	818	2.5806e-06
blood vessel development	47	333	2.5895e-06
chordate embryonic development	61	482	3.642e-06
embryonic development ending in birth or egg hatching	61	487	5.0783e-06
anatomical structure development	285	3261	7.0793e-06
negative regulation of biological process	207	2250	7.7294e-06
protein kinase cascade	61	496	9.0706e-06
regulation of developmental process	174	1838	9.2977e-06
negative regulation of cellular process	192	2068	1.0126e-05
positive regulation of gene expression	83	747	1.2748e-05
system development	265	3024	1.3806e-05
positive regulation of RNA metabolic process	73	637	1.512e-05
positive regulation of cellular metabolic process	111	1082	1.7489e-05
protein complex assembly	69	595	1.7565e-05
protein complex biogenesis	69	595	1.7565e-05
blood vessel morphogenesis	40	286	1.7598e-05
positive regulation of nucleobase, nucleoside, nucleotide and nucleic acid metabolic process	88	812	1.826e-05
organ morphogenesis	102	976	1.8274e-05
macromolecular complex subunit organization	98	929	1.843e-05
in utero embryonic development	40	288	2.0742e-05
positive regulation of transcription	81	734	2.0771e-05
positive regulation of cellular biosynthetic process	97	920	2.0787e-05
cell-cell adhesion	51	402	2.1121e-05
heart development	44	329	2.1258e-05
regulation of metabolic process	342	4070	2.1301e-05
positive regulation of transcription, DNA-dependent	72	633	2.2231e-05
regulation of cellular metabolic process	326	3859	2.3653e-05
cellular component assembly	115	1139	2.4899e-05
positive regulation of metabolic process	114	1127	2.4953e-05
multicellular organismal development	311	3663	2.6722e-05
membrane hyperpolarization	9	25	2.6911e-05
cell motion	74	664	3.4113e-05
localization of cell	74	664	3.4113e-05
regulation of intracellular protein transport	15	66	3.5821e-05
positive regulation of biosynthetic process	97	933	3.6173e-05
chromatin remodeling	16	74	3.8319e-05
regulation of multicellular organismal process	125	1274	4.0852e-05
cell differentiation	193	2132	4.4377e-05
positive regulation of macromolecule metabolic process	105	1035	4.7026e-05
regulation of hormone metabolic process	8	21	4.7493e-05
embryonic development	84	787	4.8903e-05
regulation of hormone biosynthetic process	7	16	5.0149e-05
metabolic process	674	8781	5.1127e-05
MAPKKK cascade	37	269	5.1571e-05
macromolecular complex assembly	91	871	5.284e-05
regulation of cellular biosynthetic process	293	3456	5.6959e-05
regulation of apoptosis	104	1031	6.4166e-05
regulation of cell death	105	1044	6.6511e-05
regulation of programmed cell death	105	1044	6.6511e-05
regulation of biosynthetic process	294	3478	6.8731e-05
transmembrane receptor protein tyrosine kinase signaling pathway	41	314	6.9506e-05
behavioral response to pain	8	22	7.0103e-05
intracellular signaling cascade	153	1639	7.0763e-05
regulation of localization	85	808	7.3547e-05
cellular developmental process	202	2268	7.5396e-05
macromolecule metabolic process	516	6543	7.7326e-05
cellular macromolecule metabolic process	509	6457	9.6527e-05
chromosome organization	59	515	9.9152e-05
regulation of intracellular transport	17	88	0.0001002
protein localization	105	1056	0.00010416
primary metabolic process	610	7904	0.00011422
regulation of transport	67	609	0.00011715
regulation of nucleocytoplasmic transport	15	73	0.00012275
regulation of inhibitory postsynaptic membrane potential	7	18	0.00012331
mRNA splice site selection	7	18	0.00012331
corticosteroid receptor signaling pathway	6	13	0.0001243
cellular metabolic process	629	8184	0.00012757
regulation of macromolecule metabolic process	317	3819	0.0001318
hemopoiesis	47	388	0.00013607
regulation of cell communication	115	1187	0.00014161
establishment or maintenance of chromatin architecture	46	378	0.00014336
immune system development	52	444	0.00014571
positive regulation of kinase activity	39	304	0.00015077
positive regulation of transferase activity	40	315	0.00015554
adenosine receptor signaling pathway	5	9	0.00015938
hemopoietic or lymphoid organ development	50	424	0.00016421
histone modification	15	75	0.00016887
macromolecule localization	109	1120	0.00017855
excretion	16	84	0.00018875
regulation of amine transport	13	60	0.00019622
positive regulation of gene expression, epigenetic	6	14	0.00020476
regulation of cholesterol biosynthetic process	6	14	0.00020476
positive regulation of synaptic transmission, glutamatergic	6	14	0.00020476
positive regulation of transport	38	298	0.00020631
regulation of neurological system process	32	236	0.00021057
regulation of kinase activity	52	451	0.00021507
cell development	116	1212	0.00021572
nervous system development	136	1462	0.00021599
regulation of molecular function	114	1188	0.00022119
establishment of protein localization	91	907	0.00022285
regulation of cell proliferation	106	1090	0.00022581
regulation of steroid metabolic process	11	46	0.00024092
regulation of gene expression	275	3283	0.00024231
negative regulation of apoptosis	55	487	0.0002433
glucose metabolic process	24	159	0.000257
positive regulation of protein kinase activity	37	291	0.00026334
negative regulation of metabolic process	94	948	0.00026512
protein transport	90	900	0.00026957
generation of precursor metabolites and energy	48	411	0.0002759
regulation of transferase activity	53	467	0.00027798
regulation of system process	51	445	0.00028483
regulation of cell motion	34	261	0.00029246
anatomical structure morphogenesis	163	1817	0.00029533
neural crest cell migration	9	33	0.00030645
nuclear mRNA 3'-splice site recognition	4	6	0.00030996
potassium ion import	4	6	0.00030996
positive regulation of granulocyte differentiation	4	6	0.00030996
positive regulation of phosphoprotein phosphatase activity	4	6	0.00030996
regulation of systemic arterial blood pressure by circulatory renin-angiotensin	6	15	0.00032126
negative regulation of cell adhesion	14	71	0.00032193
regulation of synaptic transmission	29	211	0.00032492
memory	16	88	0.00032924
developmental maturation	23	152	0.00033008
synaptic vesicle coating	3	3	0.0003342
synaptic vesicle budding from presynaptic membrane	3	3	0.0003342
synaptic vesicle budding	3	3	0.0003342
positive regulation of mucus secretion	3	3	0.0003342
regulation of cellular protein metabolic process	66	621	0.00035002
negative regulation of programmed cell death	55	495	0.00036559
membrane protein proteolysis	7	21	0.0003746
regulation of receptor activity	7	21	0.0003746
membrane protein ectodomain proteolysis	7	21	0.0003746
regulation of transmission of nerve impulse	30	223	0.00037509
cellular component biogenesis	120	1280	0.00038242
regulation of steroid biosynthetic process	9	34	0.00039134
covalent chromatin modification	15	81	0.00040778
regulation of protein metabolic process	73	707	0.0004081
regulation of cellular component organization	73	707	0.0004081
cell migration	46	397	0.00043647
regulation of cellular localization	34	267	0.00044616
regulation of blood vessel endothelial cell migration	7	22	0.0005167
regulation of MAPKKK cascade	20	128	0.00051722
low-density lipoprotein particle remodeling	5	11	0.00051945
glucocorticoid receptor signaling pathway	5	11	0.00051945
positive regulation of synaptic transmission	11	50	0.00052231
regulation of protein kinase activity	49	434	0.00052315
cell adhesion	86	874	0.00061246
biological adhesion	86	874	0.00061246
regulation of catalytic activity	99	1034	0.00062134
organelle fission	32	251	0.00063447
negative regulation of cellular metabolic process	87	889	0.00067608
positive regulation of phosphatase activity	4	7	0.00068339
positive regulation of macromolecule biosynthetic process	84	853	0.00068999
positive regulation of MAP kinase activity	23	160	0.00069238
negative regulation of secretion	15	85	0.00069402
mitotic chromosome condensation	7	23	0.00069858
positive regulation of nitric-oxide synthase activity	6	17	0.00070418
regulation of norepinephrine secretion	6	17	0.00070418
leukocyte activation	43	373	0.00073376
positive regulation of transmission of nerve impulse	11	52	0.00074339
cellular biopolymer metabolic process	491	6332	0.00078053
posttranscriptional regulation of gene expression	31	244	0.00081078
enzyme linked receptor protein signaling pathway	51	466	0.00083033
learning or memory	27	203	0.00085728
cellular protein metabolic process	269	3267	0.00085934
angiogenesis	26	193	0.00087525
positive regulation of neurological system process	11	53	0.00088013
regulation of protein kinase cascade	36	299	0.00088255
lymphocyte activation	37	310	0.00088696
maintenance of location	15	87	0.00089189
regulation of nucleobase, nucleoside, nucleotide and nucleic acid metabolic process	267	3242	0.00089209
cellular localization	113	1221	0.00090472
protein amino acid deacetylation	7	24	0.00092764
response to pain	9	38	0.00094597
spliceosome assembly	9	38	0.00094597
regulation of signal transduction	92	961	0.00096579
negative regulation of cell motion	14	79	0.00099047
positive regulation of monooxygenase activity	6	18	0.00099459
histone deacetylation	6	18	0.00099459
positive regulation of catalytic activity	68	671	0.0010469
protein oligomerization	31	248	0.001062
cellular alcohol metabolic process	50	460	0.0010796
B cell activation	19	126	0.0010965
regulation of protein transport	19	126	0.0010965
cellular calcium ion homeostasis	35	292	0.0011181
gamete generation	59	566	0.0011326
localization	308	3813	0.0011464
embryonic hemopoiesis	7	25	0.0012119
regulation of protein import into nucleus	11	55	0.0012163
protein metabolic process	270	3300	0.0012276
biopolymer metabolic process	492	6377	0.0012323
regulation of cell migration	29	229	0.0012366
mesenchymal cell differentiation	13	72	0.0012406
regulation of translation	23	167	0.001254
calcium ion homeostasis	35	294	0.0012604
brain renin-angiotensin system	4	8	0.0012916
maintenance of location in cell	12	64	0.0013438
leukocyte degranulation	6	19	0.0013689
regulation of phosphoprotein phosphatase activity	6	19	0.0013689
positive regulation of cell communication	46	419	0.0013692
negative regulation of macromolecule metabolic process	85	886	0.0014034
regulation of MAP kinase activity	27	210	0.0014307
cell motility	46	420	0.0014373
regulation of gene expression, epigenetic	14	82	0.0014416
regulation of macromolecule biosynthetic process	268	3282	0.0014445
response to hypoxia	28	221	0.0014764
germ cell development	22	159	0.0014892
regulation of cell-matrix adhesion	8	33	0.0015348
cellular di-, tri-valent inorganic cation homeostasis	40	354	0.00161
mitosis	30	244	0.001646
nuclear division	30	244	0.001646
protein amino acid methylation	9	41	0.0016848
protein amino acid alkylation	9	41	0.0016848
negative regulation of transmission of nerve impulse	9	41	0.0016848
negative regulation of cellular biosynthetic process	68	684	0.0017122
negative regulation of developmental process	76	783	0.0018127
cell activation	46	425	0.0018241
biopolymer methylation	13	75	0.0018263
regulation of cell adhesion	26	203	0.001833
regulation of systemic arterial blood pressure by renin-angiotensin	6	20	0.0018418
synaptic vesicle endocytosis	6	20	0.0018418
secretion	45	414	0.0018703
positive regulation of Wnt receptor signaling pathway	5	14	0.001888
blood circulation	34	290	0.0018982
positive regulation of transcription from RNA polymerase II promoter	53	508	0.0019381
negative regulation of biosynthetic process	69	700	0.0019715
regulation of cell differentiation	69	700	0.0019715
positive regulation of oxidoreductase activity	7	27	0.0019815
response to carbohydrate stimulus	15	94	0.0019995
skeletal system development	46	427	0.0020026
protein amino acid autophosphorylation	17	113	0.0020085
regulation of catecholamine secretion	9	42	0.0020143
regulation of anatomical structure morphogenesis	55	533	0.002053
activation of MAPK activity	19	133	0.0020937
protein amino acid dephosphorylation	20	143	0.0020988
regulation of synaptic plasticity	16	104	0.0021255
circulatory system process	34	292	0.0021276
neutrophil activation	4	9	0.0021974
M phase of mitotic cell cycle	30	249	0.0022528
regulation of transcription from RNA polymerase II promoter	87	926	0.002273
negative regulation of neuron apoptosis	13	77	0.0023311
maintenance of protein location in cell	10	51	0.0023425
regulation of endothelial cell proliferation	9	43	0.0023933
intracellular protein transport	54	525	0.0024046
hexose metabolic process	26	207	0.0024143
di-, tri-valent inorganic cation homeostasis	40	362	0.0024225
regulation of synaptic transmission, GABAergic	7	28	0.0024859
regulation of adenylate cyclase activity	19	135	0.0024903
cellular protein localization	57	562	0.0025296
cell cycle	89	955	0.0025658
regulation of blood volume by renin-angiotensin	5	15	0.0026714
negative regulation of striated muscle development	5	15	0.0026714
positive regulation of cell motion	19	136	0.0027112
cellular cation homeostasis	43	399	0.0027356
regulation of endocytosis	15	97	0.0027411
regulation of transcription factor import into nucleus	8	36	0.0027789
nucleocytoplasmic transport	24	188	0.0028073
anatomical structure formation involved in morphogenesis	42	388	0.0028075
neural crest cell differentiation	9	44	0.0028267
neural crest cell development	9	44	0.0028267
positive regulation of angiogenesis	9	44	0.0028267
androgen receptor signaling pathway	9	44	0.0028267
protein import into nucleus	17	117	0.0029259
regulation of establishment of protein localization	19	137	0.0029481
establishment of localization in cell	103	1137	0.0029791
sphingosine metabolic process	3	5	0.0030043
negative regulation of proteasomal ubiquitin-dependent protein catabolic process	3	5	0.0030043
response to corticosterone stimulus	7	29	0.0030833
cellular process	978	13576	0.0030836
regulation of secretion	34	299	0.003129
negative regulation of cell communication	34	299	0.003129
regulation of phosphatase activity	6	22	0.0031456
cortical cytoskeleton organization	6	22	0.0031456
intracellular transport	86	925	0.003214
regulation of coagulation	9	45	0.0033198
generation of a signal involved in cell-cell signaling	21	159	0.0033343
mesenchymal cell development	12	71	0.0033497
regulation of organelle organization	23	180	0.0033569
regulation of biological quality	163	1922	0.0034327
nuclear transport	24	191	0.003452
Notch receptor processing	4	10	0.003462
regulation of protein export from nucleus	4	10	0.003462
lipoprotein catabolic process	4	10	0.003462
induction of programmed cell death in response to chemical stimulus	4	10	0.003462
regulation of cyclase activity	19	139	0.0034742
nuclear import	17	119	0.0035012
regulation of response to stimulus	54	535	0.0035792
cellular metal ion homeostasis	35	313	0.0036082
osteoblast differentiation	10	54	0.0036325
negative regulation of muscle development	5	16	0.0036658
negative regulation of blood vessel endothelial cell migration	5	16	0.0036658
drinking behavior	5	16	0.0036658
positive regulation of myeloid cell differentiation	13	81	0.0036849
protein import	20	150	0.0036904
regulation of nucleotide metabolic process	22	171	0.0037406
negative regulation of cell migration	12	72	0.0037715
regulation of endothelial cell migration	7	30	0.0037846
positive regulation of amine transport	7	30	0.0037846
negative regulation of macromolecule biosynthetic process	65	670	0.0038071
response to oxygen levels	28	236	0.0038517
peroxisome organization	6	23	0.0040093
lipoprotein transport	6	23	0.0040093
regulation of lyase activity	19	141	0.0040761
generation of neurons	74	784	0.0041954
maintenance of protein location	11	64	0.0042702
steroid hormone receptor signaling pathway	13	83	0.0045685
monosaccharide metabolic process	26	217	0.0045894
neurogenesis	78	837	0.0046163
metal ion homeostasis	35	318	0.0046447
regulation of oxidoreductase activity	8	39	0.0046967
negative regulation of lipid metabolic process	8	39	0.0046967
multicellular organismal response to stress	12	74	0.0047431
sexual reproduction	63	652	0.0047513
negative regulation of glucosylceramide biosynthetic process	2	2	0.0048197
nucleotide-binding oligomerization domain containing signaling pathway	2	2	0.0048197
regulation of glucosylceramide biosynthetic process	2	2	0.0048197
caudate nucleus development	2	2	0.0048197
chromatin silencing at rDNA	2	2	0.0048197
nucleotide-binding oligomerization domain containing 1 signaling pathway	2	2	0.0048197
substrate-bound cell migration, cell contraction	2	2	0.0048197
nucleotide-binding oligomerization domain containing 2 signaling pathway	2	2	0.0048197
synaptic vesicle priming	2	2	0.0048197
angiotensin maturation	2	2	0.0048197
toll-like receptor 4 signaling pathway	2	2	0.0048197
putamen development	2	2	0.0048197
vocal learning	2	2	0.0048197
ribonucleoprotein complex assembly	11	65	0.0048251
actin filament-based process	37	342	0.0048804
natriuresis	5	17	0.0048997
positive regulation of phosphoinositide 3-kinase cascade	5	17	0.0048997
negative regulation of synaptic transmission, glutamatergic	5	17	0.0048997
response to activity	5	17	0.0048997
synaptic transmission	47	460	0.0050278
regulation of nitric-oxide synthase activity	6	24	0.0050365
cGMP-mediated signaling	6	24	0.0050365
axon cargo transport	6	24	0.0050365
neuron development	50	496	0.0050606
small GTPase mediated signal transduction	39	366	0.0050701
positive regulation of synaptic transmission, GABAergic	4	11	0.0051434
positive regulation of nervous system development	4	11	0.0051434
chromatin-mediated maintenance of transcription	4	11	0.0051434
regulation of granulocyte differentiation	4	11	0.0051434
wound healing, spreading of epidermal cells	4	11	0.0051434
positive regulation of synaptogenesis	4	11	0.0051434
cytoskeletal anchoring at plasma membrane	4	11	0.0051434
regulation of nucleotide biosynthetic process	21	165	0.005158
regulation of cyclic nucleotide biosynthetic process	21	165	0.005158
locomotion	55	557	0.0051988
inhibition of adenylate cyclase activity by G-protein signaling	9	48	0.005213
negative regulation of neurological system process	9	48	0.005213
regulation of locomotion	30	264	0.0053413
regulation of Wnt receptor signaling pathway	11	66	0.0054356
regulation of cAMP biosynthetic process	19	145	0.0055396
regulation of glucose metabolic process	7	32	0.0055423
response to nicotine	7	32	0.0055423
cation homeostasis	44	427	0.0055966
methylation	13	85	0.0056151
spermatid development	13	85	0.0056151
regulation of short-term neuronal synaptic plasticity	3	6	0.0056986
renal control of peripheral vascular resistance involved in regulation of systemic arterial blood pressure	3	6	0.0056986
regulation of blood vessel size by renin-angiotensin	3	6	0.0056986
aspartate transport	3	6	0.0056986
regulation of synaptic vesicle fusion to presynaptic membrane	3	6	0.0056986
response to organic substance	55	560	0.0057926
cell morphogenesis involved in differentiation	39	369	0.005803
protein targeting	31	277	0.0058474
regulation of cyclic nucleotide metabolic process	21	167	0.0059239
regulation of cAMP metabolic process	19	146	0.0059659
negative regulation of nucleobase, nucleoside, nucleotide and nucleic acid metabolic process	60	622	0.0059808
regulation of transcription	240	2987	0.0060772
regulation of exocytosis	10	58	0.0061628
positive regulation of developmental process	83	910	0.0061716
positive regulation of nucleocytoplasmic transport	6	25	0.0062442
macromolecular complex remodeling	5	18	0.0064016
plasma lipoprotein particle remodeling	5	18	0.0064016
positive regulation of leukocyte migration	5	18	0.0064016
protein-lipid complex remodeling	5	18	0.0064016
regulation of phosphoinositide 3-kinase cascade	5	18	0.0064016
regulation of JNK cascade	8	41	0.0064508
positive regulation of intracellular transport	7	33	0.0066212
endothelial cell migration	7	33	0.0066212
regulation of inflammatory response	18	137	0.0066331
protein localization in organelle	18	137	0.0066331
cell-cell signaling	82	900	0.0066417
regulation of axonogenesis	11	68	0.0068385
positive regulation of adenylate cyclase activity	13	87	0.0068448
mitotic cell cycle	46	456	0.0068884
dephosphorylation	21	170	0.0072459
regulation of peptide secretion	12	78	0.0072812
amyloid precursor protein catabolic process	4	12	0.0072954
protein localization in nucleus	17	128	0.007362
regulation of neuron apoptosis	19	149	0.0074083
response to organic cyclic substance	29	259	0.0074538
regulation of postsynaptic membrane potential	8	42	0.0074947
regulation of synapse structure and activity	8	42	0.0074947
cell cycle phase	52	531	0.0075667
regulation of hormone secretion	15	108	0.0076277
regulation of insulin secretion	11	69	0.0076385
membrane budding	6	26	0.0076495
myeloid leukocyte mediated immunity	6	26	0.0076495
regulated secretory pathway	6	26	0.0076495
negative regulation of insulin secretion	6	26	0.0076495
regulation of monooxygenase activity	6	26	0.0076495
negative regulation of peptide secretion	6	26	0.0076495
negative regulation of synaptic transmission	7	34	0.0078487
vasodilation	9	51	0.0078505
vasculogenesis	10	60	0.0078572
skeletal muscle development	19	150	0.0079475
histone methylation	5	19	0.008199
substrate-bound cell migration	5	19	0.008199
spermatid differentiation	13	89	0.0082788
protein homooligomerization	15	109	0.0082938
actin cytoskeleton organization	34	319	0.0084444
lipid metabolic process	88	986	0.0085782
negative regulation of hormone secretion	8	43	0.0086607
regulation of defense response	25	217	0.0087668
reproductive process	93	1051	0.0087691
regulation of muscle contraction	16	120	0.0088197
regulation of cell-substrate adhesion	10	61	0.0088285
regulation of RNA metabolic process	225	2807	0.0088864
response to retinoic acid	12	80	0.0088977
regulation of cell morphogenesis	42	415	0.0090235
central nervous system development	55	573	0.0090785
positive regulation of cyclase activity	13	90	0.0090793
striated muscle contraction	13	90	0.0090793
calcium-dependent cell-cell adhesion	7	35	0.0092362
response to mineralocorticoid stimulus	7	35	0.0092362
activation of MAPKK activity	7	35	0.0092362
carbohydrate homeostasis	11	71	0.0094555
male gonad development	11	71	0.0094555
glucose homeostasis	11	71	0.0094555
glycerolipid metabolic process	11	71	0.0094555
phospholipid dephosphorylation	3	7	0.0094601
low-density lipoprotein particle clearance	3	7	0.0094601
establishment of spindle localization	3	7	0.0094601
peptidyl-histidine modification	3	7	0.0094601
acrosome assembly	3	7	0.0094601
neutrophil mediated immunity	3	7	0.0094601
regulation of angiotensin metabolic process	3	7	0.0094601
spindle localization	3	7	0.0094601
regulation of angiotensin levels in blood	3	7	0.0094601
connective tissue replacement during inflammatory response	3	7	0.0094601
positive regulation of cell migration	16	121	0.0095287
regulation of heart contraction	16	121	0.0095287
neuron differentiation	59	624	0.009562
M phase	40	393	0.0097269
intracellular receptor-mediated signaling pathway	15	111	0.0097644
response to estradiol stimulus	13	91	0.0099392
cerebellum development	8	44	0.0099572
smooth muscle development	4	13	0.0099659
regulation of gluconeogenesis	4	13	0.0099659
ephrin receptor signaling pathway	4	13	0.0099659
positive regulation of steroid metabolic process	4	13	0.0099659
positive regulation of chemokine production	4	13	0.0099659
regulation of nervous system development	29	265	0.010108
receptor clustering	5	20	0.010318
vesicle organization	11	72	0.01048
spermatogenesis	43	431	0.010533
male gamete generation	43	431	0.010533
reproduction	93	1059	0.010652
energy derivation by oxidation of organic compounds	17	133	0.010673
cellular response to hormone stimulus	14	102	0.010777
chromosome condensation	7	36	0.010795
chromosome segregation	13	92	0.010861
response to vitamin A	13	92	0.010861
positive regulation of lyase activity	13	92	0.010861
membrane organization	48	493	0.011065
heart looping	6	28	0.011119
protein maturation via proteolysis	6	28	0.011119
regulation of epidermal growth factor receptor signaling pathway	6	28	0.011119
response to abiotic stimulus	53	555	0.011311
positive regulation of nitrogen compound metabolic process	8	45	0.011392
glycolysis	9	54	0.011399
cell maturation	15	113	0.011434
positive regulation of defense response	15	113	0.011434
positive regulation of signal transduction	38	374	0.011825
regulation of tube size	12	83	0.011831
regulation of blood vessel size	12	83	0.011831
negative regulation of adenylate cyclase activity	10	64	0.012299
negative regulation of lyase activity	10	64	0.012299
negative regulation of cyclase activity	10	64	0.012299
regulation of lipid biosynthetic process	10	64	0.012299
negative regulation of transcription	53	558	0.012475
regulation of vasodilation	7	37	0.012536
wound healing	28	258	0.0126
negative regulation of transport	22	190	0.012639
cell fate commitment	22	190	0.012639
regulation of protein localization	19	157	0.012671
T cell activation	21	179	0.012713
regulation of transcription, DNA-dependent	221	2776	0.012729
positive regulation of glucose metabolic process	5	21	0.012784
negative regulation of endothelial cell migration	5	21	0.012784
positive regulation of endothelial cell proliferation	5	21	0.012784
response to selenium ion	5	21	0.012784
acidic amino acid transport	5	21	0.012784
positive regulation of myeloid leukocyte differentiation	9	55	0.012813
phosphoinositide metabolic process	13	94	0.012904
multicellular organismal macromolecule metabolic process	8	46	0.012974
peptidyl-serine phosphorylation	8	46	0.012974
aerobic respiration	8	46	0.012974
negative regulation of synaptic transmission, GABAergic	4	14	0.013197
positive regulation of organic acid transport	4	14	0.013197
neural nucleus development	4	14	0.013197
vesicle transport along microtubule	4	14	0.013197
triglyceride mobilization	4	14	0.013197
regulation of systemic arterial blood pressure by hormone	6	29	0.013215
negative regulation of coagulation	6	29	0.013215
neuron recognition	6	29	0.013215
signal complex assembly	6	29	0.013215
acyl-CoA metabolic process	6	29	0.013215
transcription from RNA polymerase II promoter	31	294	0.013296
response to drug	39	389	0.013324
cAMP-mediated signaling	18	147	0.013382
regulation of cell development	29	271	0.01349
leukocyte differentiation	25	225	0.013495
gut development	10	65	0.013658
regulation of protein complex disassembly	10	65	0.013658
regulation of twitch skeletal muscle contraction	2	3	0.013791
membrane protein intracellular domain proteolysis	2	3	0.013791
interleukin-12 production	2	3	0.013791
establishment of mitotic spindle localization	2	3	0.013791
nucleosome mobilization	2	3	0.013791
interleukin-10 production	2	3	0.013791
neutrophil degranulation	2	3	0.013791
positive regulation of fast-twitch skeletal muscle fiber contraction	2	3	0.013791
renin-angiotensin regulation of aldosterone production	2	3	0.013791
positive regulation of receptor recycling	2	3	0.013791
membrane biogenesis	2	3	0.013791
peroxisome membrane biogenesis	2	3	0.013791
immature B cell differentiation	2	3	0.013791
pre-B cell differentiation	2	3	0.013791
renin secretion into blood stream	2	3	0.013791
positive regulation of NAD(P)H oxidase activity	2	3	0.013791
regulation of glucocorticoid biosynthetic process	2	3	0.013791
regulation of fast-twitch skeletal muscle fiber contraction	2	3	0.013791
chromatin silencing at telomere	2	3	0.013791
positive regulation of penile erection	2	3	0.013791
positive regulation of pinocytosis	2	3	0.013791
positive regulation of actin filament depolymerization	2	3	0.013791
regulation of type I interferon-mediated signaling pathway	2	3	0.013791
neurite development	39	390	0.013847
regulation of angiogenesis	13	95	0.01403
activation of adenylate cyclase activity	12	85	0.014165
telencephalon development	12	85	0.014165
activation of phospholipase D activity	3	8	0.014361
regulation of transcription from RNA polymerase II promoter in response to oxidative stress	3	8	0.014361
maternal behavior	3	8	0.014361
histamine production during acute inflammatory response	3	8	0.014361
very-low-density lipoprotein particle assembly	3	8	0.014361
positive regulation of amino acid transport	3	8	0.014361
histamine secretion by mast cell	3	8	0.014361
histamine secretion	3	8	0.014361
mRNA transcription from RNA polymerase II promoter	3	8	0.014361
muscle thick filament assembly	3	8	0.014361
positive regulation of gamma-aminobutyric acid secretion	3	8	0.014361
lactate metabolic process	3	8	0.014361
histamine secretion during acute inflammatory response	3	8	0.014361
regulation of phospholipase A2 activity	3	8	0.014361
biological regulation	662	9010	0.014511
calcium-mediated signaling	8	47	0.014711
acetyl-CoA metabolic process	8	47	0.014711
regulation of neurotransmitter secretion	8	47	0.014711
sleep	8	47	0.014711
reproductive process in a multicellular organism	22	193	0.014964
multicellular organism reproduction	22	193	0.014964
neural tube development	13	96	0.015229
hexose catabolic process	11	76	0.015452
neuron migration	12	86	0.015455
regulation of smooth muscle cell proliferation	12	86	0.015455
alcohol catabolic process	12	86	0.015455
endocrine process	6	30	0.015573
negative regulation of heart contraction	5	22	0.015618
glycoprotein catabolic process	5	22	0.015618
oocyte maturation	5	22	0.015618
regulation of hormone levels	25	228	0.015723
regulation of response to external stimulus	25	228	0.015723
ion homeostasis	57	616	0.016076
neurite morphogenesis	33	322	0.016088
male sex differentiation	13	97	0.016506
cardiac muscle contraction	7	39	0.016608
lactation	7	39	0.016608
renal system process	8	48	0.016611
positive regulation of anti-apoptosis	8	48	0.016611
positive regulation of inflammatory response	10	67	0.016709
positive regulation of smooth muscle cell proliferation	10	67	0.016709
cell projection organization	50	530	0.01674
development of primary male sexual characteristics	12	87	0.016833
monosaccharide catabolic process	11	77	0.016933
regulation of neuron differentiation	21	184	0.016937
mechanosensory behavior	4	15	0.017025
negative regulation of cell-cell adhesion	4	15	0.017025
response to arsenic	4	15	0.017025
negative regulation of cell-matrix adhesion	4	15	0.017025
chemical homeostasis	65	719	0.017048
regulation of myeloid cell differentiation	18	151	0.017259
axonogenesis	29	277	0.017729
cellular ion homeostasis	54	582	0.017888
cell morphogenesis involved in neuron differentiation	33	325	0.018196
tricarboxylic acid cycle	6	31	0.018206
response to antibiotic	6	31	0.018206
acylglycerol metabolic process	10	68	0.01841
hormone secretion	10	68	0.01841
response to hexose stimulus	11	78	0.018518
response to monosaccharide stimulus	11	78	0.018518
membrane invagination	30	290	0.018693
endocytosis	30	290	0.018693
vesicle coating	5	23	0.018843
regulation of leukocyte migration	5	23	0.018843
cellular carbohydrate metabolic process	37	374	0.018853
cellular lipid metabolic process	74	838	0.01893
lymphocyte differentiation	20	175	0.019179
Ras protein signal transduction	18	153	0.019498
regulation of lipase activity	17	142	0.019504
RNA splicing	31	303	0.019616
regulation of vasoconstriction	9	59	0.019795
polyol metabolic process	9	59	0.019795
negative regulation of gene expression	54	586	0.020142
synaptic vesicle transport	10	69	0.020236
healing during inflammatory response	3	9	0.020443
regulation of transcription from RNA polymerase II promoter in response to stress	3	9	0.020443
regulation of transcription in response to stress	3	9	0.020443
beta-amyloid metabolic process	3	9	0.020443
renal system process involved in regulation of systemic arterial blood pressure	3	9	0.020443
histamine transport	3	9	0.020443
regulation of feeding behavior	3	9	0.020443
elastic fiber assembly	3	9	0.020443
regulation of vesicle fusion	3	9	0.020443
righting reflex	3	9	0.020443
retrograde axon cargo transport	3	9	0.020443
activation of protein kinase activity	16	132	0.020681
positive regulation of secretion	17	143	0.020756
oocyte development	6	32	0.021128
acetyl-CoA catabolic process	6	32	0.021128
germ cell migration	6	32	0.021128
muscle development	34	341	0.021315
glycogen biosynthetic process	4	16	0.021477
reflex	4	16	0.021477
amyloid precursor protein metabolic process	4	16	0.021477
glucan biosynthetic process	4	16	0.021477
vascular process in circulatory system	12	90	0.021522
lipid modification	12	90	0.021522
sperm motility	7	41	0.021535
collagen metabolic process	7	41	0.021535
tube development	27	258	0.021654
membrane depolarization	9	60	0.021902
cellular response to stress	54	589	0.021979
positive regulation of programmed cell death	50	539	0.022124
positive regulation of cell death	50	539	0.022124
neutral lipid metabolic process	10	70	0.02219
autonomic nervous system development	5	24	0.022476
negative regulation of endothelial cell proliferation	5	24	0.022476
regulation of lipoprotein lipase activity	5	24	0.022476
gut morphogenesis	5	24	0.022476
regulation of immune system process	54	591	0.023277
metencephalon development	8	51	0.023362
negative regulation of protein amino acid phosphorylation	8	51	0.023362
cellular chemical homeostasis	54	592	0.023949
regulation of anti-apoptosis	9	61	0.024165
regulation of neurogenesis	25	237	0.024196
glycerol ether metabolic process	10	71	0.024278
lipoprotein biosynthetic process	10	71	0.024278
cell-substrate junction assembly	7	42	0.024343
positive regulation of nitric oxide biosynthetic process	7	42	0.024343
regulation of excitatory postsynaptic membrane potential	6	33	0.024352
oocyte differentiation	6	33	0.024352
muscle cell differentiation	18	157	0.024639
response to glucocorticoid stimulus	18	157	0.024639
negative regulation of signal transduction	27	261	0.024701
second-messenger-mediated signaling	34	345	0.024804
response to inorganic substance	28	273	0.024857
cell cycle process	62	695	0.024859
cell projection morphogenesis	33	333	0.024907
cell part morphogenesis	33	333	0.024907
transmission of nerve impulse	50	543	0.024925
regulation of actin filament-based process	15	124	0.024935
liver development	12	92	0.025145
peptidyl-amino acid modification	22	203	0.025234
negative regulation of cellular protein metabolic process	25	238	0.025321
cellular response to stimulus	63	709	0.025648
response to stress	177	2224	0.025665
positive regulation of multicellular organismal process	32	322	0.025958
regulation of neurotransmitter transport	8	52	0.025987
regulation of heterochromatin formation	2	4	0.026314
negative regulation of diuresis	2	4	0.026314
regulation of chromatin silencing	2	4	0.026314
telomere maintenance in response to DNA damage	2	4	0.026314
chemokine-mediated signaling pathway	2	4	0.026314
positive regulation of protein export from nucleus	2	4	0.026314
osteoblast fate commitment	2	4	0.026314
regulation of diuresis	2	4	0.026314
estrous cycle phase	2	4	0.026314
cellular ketone body metabolic process	2	4	0.026314
regulation of penile erection	2	4	0.026314
positive regulation of striated muscle contraction	2	4	0.026314
aspartyl-tRNA aminoacylation	2	4	0.026314
maternal aggressive behavior	2	4	0.026314
regulation of interferon-gamma-mediated signaling pathway	2	4	0.026314
embryonic genitalia morphogenesis	2	4	0.026314
protein import into mitochondrial matrix	2	4	0.026314
neural fold formation	2	4	0.026314
protection from non-homologous end joining at telomere	2	4	0.026314
forebrain anterior/posterior pattern formation	2	4	0.026314
histone phosphorylation	2	4	0.026314
vasodilation by angiotensin involved in regulation of systemic arterial blood pressure	2	4	0.026314
regulation of cAMP-mediated signaling	2	4	0.026314
regulation of myeloid leukocyte differentiation	14	114	0.026394
regulation of body fluid levels	20	181	0.026515
cerebellar cortex development	5	25	0.026534
positive regulation of foam cell differentiation	5	25	0.026534
regulation of glutamate secretion	5	25	0.026534
neurological system process involved in regulation of systemic arterial blood pressure	5	25	0.026534
inositol metabolic process	5	25	0.026534
positive regulation of mesenchymal cell proliferation	5	25	0.026534
response to vitamin	16	136	0.026568
focal adhesion formation	4	17	0.026578
response to food	4	17	0.026578
response to exogenous dsRNA	4	17	0.026578
negative regulation of cell-substrate adhesion	4	17	0.026578
brain morphogenesis	4	17	0.026578
ectodermal gut morphogenesis	4	17	0.026578
ectodermal gut development	4	17	0.026578
cellular respiration	9	62	0.026589
response to external stimulus	110	1325	0.026653
cellular component morphogenesis	62	698	0.026858
cyclic-nucleotide-mediated signaling	21	193	0.02723
homeostatic process	91	1076	0.027717
myosin filament assembly	3	10	0.02772
positive regulation of hormone metabolic process	3	10	0.02772
regulation of gamma-aminobutyric acid secretion	3	10	0.02772
myosin filament assembly or disassembly	3	10	0.02772
hyperosmotic salinity response	3	10	0.02772
protein retention in ER lumen	3	10	0.02772
regulation of excretion	3	10	0.02772
positive regulation of cyclin-dependent protein kinase activity	3	10	0.02772
positive regulation of epithelial cell migration	3	10	0.02772
cardiac muscle fiber development	3	10	0.02772
regulation of natriuresis	3	10	0.02772
positive regulation of hormone biosynthetic process	3	10	0.02772
epidermal growth factor receptor signaling pathway	6	34	0.027888
T cell receptor signaling pathway	6	34	0.027888
anti-apoptosis	27	264	0.02807
response to protein stimulus	15	126	0.028316
positive regulation of cell growth	8	53	0.028811
cellular response to insulin stimulus	10	73	0.028871
coenzyme metabolic process	22	206	0.029181
positive regulation of protein kinase cascade	24	230	0.029976
mRNA processing	33	338	0.029996
cellular protein complex assembly	21	195	0.030055
response to endogenous stimulus	59	664	0.030067
secretion by cell	25	242	0.030231
heart contraction	7	44	0.030691
mitotic sister chromatid segregation	7	44	0.030691
heart process	7	44	0.030691
regulation of mesenchymal cell proliferation	5	26	0.031031
long-term memory	5	26	0.031031
response to hormone stimulus	53	589	0.031316
regulation of behavior	10	74	0.031385
lipoprotein metabolic process	12	95	0.031386
response to nutrient levels	35	364	0.031668
eating behavior	6	35	0.031747
G-protein signaling, coupled to cAMP nucleotide second messenger	15	128	0.032025
immune effector process	22	208	0.032061
anion homeostasis	4	18	0.032343
hyperosmotic response	4	18	0.032343
response to salt stress	4	18	0.032343
immune system process	108	1309	0.032393
striated muscle development	25	244	0.032942
hormone transport	10	75	0.034049
neurite regeneration	7	45	0.034246
sister chromatid segregation	7	45	0.034246
glutamate signaling pathway	7	45	0.034246
negative regulation of RNA metabolic process	40	429	0.035033
cardiac muscle cell differentiation	8	55	0.035077
urogenital system development	19	175	0.03509
regulation of chromosome organization	6	36	0.035938
regulation of synaptogenesis	5	27	0.035977
ATP catabolic process	5	27	0.035977
regulation of sensory perception of pain	5	27	0.035977
regulation of sensory perception	5	27	0.035977
regulation of receptor recycling	3	11	0.036186
regulation of vascular permeability	3	11	0.036186
regulation of proteasomal ubiquitin-dependent protein catabolic process	3	11	0.036186
regulation of epithelial cell migration	3	11	0.036186
positive regulation of coagulation	3	11	0.036186
plasma lipoprotein particle assembly	3	11	0.036186
negative regulation of glutamate secretion	3	11	0.036186
positive regulation of vascular endothelial growth factor receptor signaling pathway	3	11	0.036186
tyrosine phosphorylation of STAT protein	3	11	0.036186
mRNA transcription	3	11	0.036186
transepithelial chloride transport	3	11	0.036186
regulation of phospholipase activity	14	119	0.036376
cell morphogenesis	58	659	0.036649
negative regulation of phosphorus metabolic process	10	76	0.036866
response to glucose stimulus	10	76	0.036866
negative regulation of phosphate metabolic process	10	76	0.036866
hormone-mediated signaling	10	76	0.036866
response to nutrient	28	283	0.037173
glucose catabolic process	9	66	0.037999
positive regulation of protein transport	9	66	0.037999
triglyceride metabolic process	8	56	0.038531
smooth muscle contraction	8	56	0.038531
feeding behavior	14	120	0.038659
regulation of bone resorption	4	19	0.038781
positive regulation of protein import into nucleus	4	19	0.038781
cerebellar cortex morphogenesis	4	19	0.038781
artery morphogenesis	4	19	0.038781
actin-mediated cell contraction	4	19	0.038781
isoprenoid biosynthetic process	4	19	0.038781
B cell homeostasis	4	19	0.038781
regulation of lipid metabolic process	17	154	0.03888
positive regulation of cell differentiation	34	358	0.039293
establishment of localization	246	3205	0.039513
leukocyte mediated immunity	16	143	0.03975
positive regulation of cellular carbohydrate metabolic process	6	37	0.040467
nucleoside triphosphate catabolic process	6	37	0.040467
cellular carbohydrate catabolic process	11	88	0.040886
regulation of cell projection organization	14	121	0.041043
negative regulation of binding	9	67	0.041303
digestive system development	5	28	0.04138
digestive tract morphogenesis	5	28	0.04138
negative regulation of transcription, DNA-dependent	39	422	0.041523
auditory behavior	2	5	0.041854
arm morphogenesis	2	5	0.041854
negative regulation of Notch signaling pathway	2	5	0.041854
positive regulation of cholesterol biosynthetic process	2	5	0.041854
regulation of glucocorticoid metabolic process	2	5	0.041854
chylomicron remnant clearance	2	5	0.041854
peptidyl-histidine phosphorylation	2	5	0.041854
embryonic foregut morphogenesis	2	5	0.041854
telomere capping	2	5	0.041854
regulation of skeletal muscle contraction	2	5	0.041854
negative regulation of nerve growth factor receptor signaling pathway	2	5	0.041854
positive regulation of norepinephrine secretion	2	5	0.041854
regulation of cellular respiration	2	5	0.041854
positive regulation of low-density lipoprotein receptor catabolic process	2	5	0.041854
protein localization to telomere	2	5	0.041854
renal response to blood flow during renin-angiotensin regulation of systemic arterial blood pressure	2	5	0.041854
positive regulation of natriuresis	2	5	0.041854
positive regulation of protein complex disassembly	2	5	0.041854
elastin metabolic process	2	5	0.041854
phosphorylated carbohydrate dephosphorylation	2	5	0.041854
female meiosis sister chromatid cohesion	2	5	0.041854
peptidyl-cysteine methylation	2	5	0.041854
embryonic arm morphogenesis	2	5	0.041854
elevation of cytosolic calcium ion concentration	18	167	0.041925
RNA biosynthetic process	34	360	0.041996
isoprenoid metabolic process	7	47	0.042151
regulation of foam cell differentiation	7	47	0.042151
peripheral nervous system development	7	47	0.042151
negative regulation of protein metabolic process	25	250	0.042179
steroid metabolic process	25	250	0.042179
regulation of biological process	619	8498	0.042553
regulation of cellular process	596	8167	0.042653
response to extracellular stimulus	37	398	0.042875
one-carbon compound metabolic process	14	122	0.04353
response to oxidative stress	27	276	0.045164
protein maturation	6	38	0.045342
protein amino acid prenylation	3	12	0.045818
metaphase	3	12	0.045818
positive regulation of leukocyte degranulation	3	12	0.045818
protein-lipid complex assembly	3	12	0.045818
hemoglobin biosynthetic process	3	12	0.045818
regulation of acetylcholine secretion	3	12	0.045818
positive regulation of mast cell degranulation	3	12	0.045818
multicellular organismal water homeostasis	4	20	0.045897
positive regulation of erythrocyte differentiation	4	20	0.045897
cell adhesion mediated by integrin	4	20	0.045897
Wnt receptor signaling pathway through beta-catenin	4	20	0.045897
alveolus development	4	20	0.045897
regulation of cellular carbohydrate metabolic process	8	58	0.046104
peptidyl-serine modification	8	58	0.046104
positive regulation of cell size	8	58	0.046104
regulation of blood pressure	18	169	0.046232
response to corticosteroid stimulus	18	169	0.046232
B cell differentiation	10	79	0.046277
positive regulation of hormone secretion	7	48	0.046511
Wnt receptor signaling pathway	16	146	0.046642
heart morphogenesis	13	112	0.046746
response to ethanol	13	112	0.046746
synaptic transmission, glutamatergic	5	29	0.047248
phosphatidylinositol metabolic process	5	29	0.047248
epithelial to mesenchymal transition	5	29	0.047248
cAMP metabolic process	5	29	0.047248
circadian sleep/wake cycle	5	29	0.047248
purine ribonucleoside triphosphate catabolic process	5	29	0.047248
positive regulation of muscle contraction	5	29	0.047248
neuromuscular synaptic transmission	5	29	0.047248
forebrain development	20	193	0.047304
positive regulation of response to stimulus	29	302	0.047721
transport	243	3180	0.047889
negative regulation of cellular component organization	18	170	0.0485
mRNA metabolic process	36	390	0.049306
learning	13	113	0.049616
response to peptide hormone stimulus	23	230	0.0497
regulation of cell morphogenesis involved in differentiation	12	102	0.05012
positive regulation of immune system process	33	353	0.05012
multicellular organismal metabolic process	8	59	0.050231
coenzyme catabolic process	6	39	0.050566
epithelium development	19	183	0.051353
morphogenesis of an epithelium	19	183	0.051353
multicellular organismal process	381	5122	0.051722
kidney development	17	160	0.052609
transcription, DNA-dependent	33	355	0.053415
positive regulation of cellular protein metabolic process	24	244	0.053551
regulation of synapse organization	5	30	0.053583
positive regulation of peptide secretion	5	30	0.053583
ribonucleoside triphosphate catabolic process	5	30	0.053583
water homeostasis	5	30	0.053583
placenta development	11	92	0.053621
muscle maintenance	4	21	0.053688
response to pH	4	21	0.053688
regulation of organic acid transport	4	21	0.053688
positive regulation vascular endothelial growth factor production	4	21	0.053688
induction	4	21	0.053688
regulation of NF-kappaB import into nucleus	4	21	0.053688
cell-cell signaling involved in cell fate commitment	4	21	0.053688
neuron apoptosis	4	21	0.053688
cardiac cell differentiation	8	60	0.054589
behavior	58	676	0.054847
positive regulation of apoptosis	47	534	0.055366
ATP metabolic process	15	138	0.056001
regulation of systemic arterial blood pressure mediated by a chemical signal	6	40	0.056144
negative regulation of translation	6	40	0.056144
positive regulation of carbohydrate metabolic process	6	40	0.056144
fear response	6	40	0.056144
body fluid secretion	6	40	0.056144
receptor-mediated endocytosis	9	71	0.056434
negative regulation of phosphorylation	9	71	0.056434
mRNA polyadenylation	3	13	0.056574
hemopoietic progenitor cell differentiation	3	13	0.056574
negative regulation of lipid biosynthetic process	3	13	0.056574
triglyceride catabolic process	3	13	0.056574
protein prenylation	3	13	0.056574
mast cell degranulation	3	13	0.056574
regulation of mast cell degranulation	3	13	0.056574
mast cell mediated immunity	3	13	0.056574
smooth muscle cell differentiation	3	13	0.056574
positive regulation of response to external stimulus	12	104	0.056633
response to metal ion	23	234	0.058177
nucleobase, nucleoside, nucleotide and nucleic acid metabolic process	287	3812	0.058337
response to estrogen stimulus	18	174	0.058362
calcium ion transport	18	174	0.058362
nucleotide metabolic process	33	358	0.05865
nucleoside phosphate metabolic process	33	358	0.05865
protein heterooligomerization	13	116	0.058947
regulation of neuronal synaptic plasticity	8	61	0.059182
Rho protein signal transduction	8	61	0.059182
blood coagulation, extrinsic pathway	2	6	0.059932
response to lipoprotein stimulus	2	6	0.059932
positive regulation of steroid biosynthetic process	2	6	0.059932
regulation of NAD(P)H oxidase activity	2	6	0.059932
aggressive behavior	2	6	0.059932
response to muscle activity	2	6	0.059932
meiotic spindle organization	2	6	0.059932
regulation of chromatin assembly or disassembly	2	6	0.059932
facial nerve development	2	6	0.059932
STAT protein nuclear translocation	2	6	0.059932
microvillus assembly	2	6	0.059932
cytokinesis after mitosis	2	6	0.059932
regulation of histone methylation	2	6	0.059932
embryonic hindgut morphogenesis	2	6	0.059932
meiotic sister chromatid cohesion	2	6	0.059932
microvillus organization	2	6	0.059932
regulation of muscle filament sliding	2	6	0.059932
cytoplasmic sequestering of NF-kappaB	2	6	0.059932
regulation of nerve growth factor receptor signaling pathway	2	6	0.059932
fructose 1,6-bisphosphate metabolic process	2	6	0.059932
response to muramyl dipeptide	2	6	0.059932
generation of ovulation cycle rhythm	2	6	0.059932
smooth muscle contraction involved in micturition	2	6	0.059932
positive regulation of glucose transport	5	31	0.060387
positive regulation of glucose import	5	31	0.060387
circadian behavior	5	31	0.060387
positive regulation of macrophage differentiation	5	31	0.060387
defense response to virus	5	31	0.060387
regulation of growth	39	435	0.060553
positive regulation of lipase activity	14	128	0.060692
cytokine production	9	72	0.06071
regulation of cellular catabolic process	9	72	0.06071
reproductive developmental process	22	223	0.060828
response to alkaloid	11	94	0.060885
RNA splicing, via transesterification reactions	18	175	0.061031
RNA splicing, via transesterification reactions with bulged adenosine as nucleophile	18	175	0.061031
nuclear mRNA splicing, via spliceosome	18	175	0.061031
morphogenesis of embryonic epithelium	10	83	0.061166
negative regulation of inflammatory response	7	51	0.061273
regulation of nitric oxide biosynthetic process	7	51	0.061273
regulation of actin filament depolymerization	6	41	0.062077
T cell differentiation in the thymus	6	41	0.062077
purine nucleotide catabolic process	6	41	0.062077
regulation of heart rate	6	41	0.062077
neuroblast proliferation	4	22	0.062148
regulation of receptor-mediated endocytosis	4	22	0.062148
myotube differentiation	4	22	0.062148
viral genome replication	4	22	0.062148
ovulation	4	22	0.062148
regulation of vascular endothelial growth factor production	4	22	0.062148
positive regulation of exocytosis	4	22	0.062148
cerebellum morphogenesis	4	22	0.062148
positive regulation of JNK cascade	4	22	0.062148
positive regulation of phospholipase activity	13	117	0.062302
vesicle-mediated transport	60	709	0.063754
nucleoside triphosphate metabolic process	18	176	0.063782
positive regulation of epithelial cell proliferation	8	62	0.06401
positive regulation of ion transport	8	62	0.06401
segmentation	8	62	0.06401
female gamete generation	11	95	0.064748
negative regulation of protein modification process	9	73	0.065187
regulation of calcium ion transport	10	84	0.065321
neuromuscular process	10	84	0.065321
cholesterol metabolic process	13	118	0.065783
regulation of actin cytoskeleton organization	13	118	0.065783
carbohydrate metabolic process	55	645	0.065802
cytoskeleton organization	48	554	0.065945
receptor metabolic process	7	52	0.066762
response to axon injury	7	52	0.066762
cell division	29	312	0.066775
regulation of cytoskeleton organization	14	130	0.067304
brain development	35	388	0.067497
purine nucleoside triphosphate catabolic process	5	32	0.067657
regulation of homeostatic process	15	142	0.068362
axon regeneration	6	42	0.068366
response to progesterone stimulus	6	42	0.068366
production of molecular mediator of acute inflammatory response	3	14	0.068404
positive regulation of glycolysis	3	14	0.068404
skeletal myofibril assembly	3	14	0.068404
positive regulation of mast cell activation	3	14	0.068404
cholesterol catabolic process	3	14	0.068404
protein targeting to peroxisome	3	14	0.068404
micturition	3	14	0.068404
response to electrical stimulus	3	14	0.068404
Schwann cell differentiation	3	14	0.068404
regulation of vascular endothelial growth factor receptor signaling pathway	3	14	0.068404
intracellular pH reduction	3	14	0.068404
sterol catabolic process	3	14	0.068404
positive regulation of transcription factor import into nucleus	3	14	0.068404
regulation of leukocyte degranulation	3	14	0.068404
negative regulation of cell proliferation	42	478	0.068411
regulation of cellular component size	11	96	0.068766
cell junction assembly	8	63	0.069077
regulation of macrophage differentiation	8	63	0.069077
response to mechanical stimulus	13	119	0.069389
regulation of keratinocyte proliferation	1	1	0.069452
low density lipoprotein mediated signaling	1	1	0.069452
regulation of elastin biosynthetic process	1	1	0.069452
acute inflammatory response to non-antigenic stimulus	1	1	0.069452
Golgi calcium ion homeostasis	1	1	0.069452
negative regulation of T cell mediated cytotoxicity directed against tumor cell target	1	1	0.069452
NF-kappaB import into nucleus	1	1	0.069452
interleukin-13 production	1	1	0.069452
positive regulation of cAMP-mediated signaling	1	1	0.069452
cellular water homeostasis	1	1	0.069452
octopamine metabolic process	1	1	0.069452
cobalamin biosynthetic process	1	1	0.069452
positive regulation of female receptivity	1	1	0.069452
glycerol biosynthetic process from pyruvate	1	1	0.069452
protein depalmitoylation	1	1	0.069452
alpha-beta T cell activation during immune response	1	1	0.069452
susceptibility to T cell mediated cytotoxicity	1	1	0.069452
negative regulation of nervous system development	1	1	0.069452
sequestering of zinc ion	1	1	0.069452
cyclooxygenase pathway	1	1	0.069452
regulation of eye pigmentation	1	1	0.069452
negative regulation of keratinocyte proliferation	1	1	0.069452
negative regulation of neurotransmitter secretion	1	1	0.069452
granulocyte macrophage colony-stimulating factor production	1	1	0.069452
regulation of acetylcholine metabolic process	1	1	0.069452
angiotensin-mediated drinking behavior	1	1	0.069452
antigen processing and presentation of endogenous peptide antigen via MHC class Ib	1	1	0.069452
negative regulation of synaptogenesis	1	1	0.069452
homoiothermy	1	1	0.069452
chemokine biosynthetic process	1	1	0.069452
positive regulation of histone methylation	1	1	0.069452
eosinophil degranulation	1	1	0.069452
positive regulation of sterol regulatory element binding protein target gene transcription involved in sterol depletion response	1	1	0.069452
transcription factor import into nucleus	1	1	0.069452
establishment of mitotic spindle orientation	1	1	0.069452
positive regulation of acetylcholine metabolic process	1	1	0.069452
positive regulation of low-density lipoprotein receptor biosynthetic process	1	1	0.069452
forebrain astrocyte differentiation	1	1	0.069452
regulation of collateral sprouting of intact axon in response to injury	1	1	0.069452
chemokine metabolic process	1	1	0.069452
Golgi to vacuole transport	1	1	0.069452
cellular manganese ion homeostasis	1	1	0.069452
dTMP biosynthetic process	1	1	0.069452
positive regulation of receptor biosynthetic process	1	1	0.069452
translational attenuation	1	1	0.069452
positive regulation of smooth muscle cell differentiation	1	1	0.069452
Tie receptor signaling pathway	1	1	0.069452
lipoprotein mediated signaling	1	1	0.069452
lecithin metabolic process	1	1	0.069452
regulation of single-stranded telomeric DNA binding	1	1	0.069452
interleukin-13 biosynthetic process	1	1	0.069452
asparagine catabolic process via L-aspartate	1	1	0.069452
interleukin-8 biosynthetic process	1	1	0.069452
asparagine catabolic process	1	1	0.069452
regulation of T cell mediated cytotoxicity directed against tumor cell target	1	1	0.069452
response to ether	1	1	0.069452
eosinophil mediated immunity	1	1	0.069452
eosinophil activation	1	1	0.069452
positive regulation of single-stranded telomeric DNA binding	1	1	0.069452
male somatic sex determination	1	1	0.069452
corpus callosum morphogenesis	1	1	0.069452
response to high density lipoprotein stimulus	1	1	0.069452
negative regulation of collateral sprouting of intact axon in response to injury	1	1	0.069452
positive regulation of transcription via sterol regulatory element binding	1	1	0.069452
dTMP metabolic process	1	1	0.069452
positive regulation of TRAIL biosynthetic process	1	1	0.069452
negative regulation of elastin biosynthetic process	1	1	0.069452
dihydrofolate metabolic process	1	1	0.069452
gonad morphogenesis	1	1	0.069452
endomitotic cell cycle	1	1	0.069452
glucosylceramide biosynthetic process	1	1	0.069452
negative regulation of immune response to tumor cell	1	1	0.069452
establishment of spindle orientation	1	1	0.069452
negative regulation of response to tumor cell	1	1	0.069452
SREBP-mediated signaling pathway	1	1	0.069452
positive regulation of CREB transcription factor activity	1	1	0.069452
granulocyte macrophage colony-stimulating factor biosynthetic process	1	1	0.069452
chemokine production	1	1	0.069452
ER-nuclear sterol response pathway	1	1	0.069452
forebrain astrocyte development	1	1	0.069452
positive regulation of eye pigmentation	1	1	0.069452
negative regulation of T cell mediated immune response to tumor cell	1	1	0.069452
brain-derived neurotrophic factor receptor signaling pathway	1	1	0.069452
regulation of TRAIL biosynthetic process	1	1	0.069452
Golgi calcium ion transport	1	1	0.069452
negative regulation of neurotransmitter transport	1	1	0.069452
manganese ion homeostasis	1	1	0.069452
protein amino acid glycosylation in Golgi	1	1	0.069452
regulation of TRAIL production	1	1	0.069452
establishment of organelle localization	10	85	0.069653
regulation of cell shape	9	74	0.069867
gene expression	248	3285	0.070261
central nervous system neuron axonogenesis	4	23	0.071265
cardiac muscle development	4	23	0.071265
negative regulation of protein catabolic process	4	23	0.071265
regulation of chemokine production	4	23	0.071265
chromatin silencing	4	23	0.071265
muscle contraction	21	215	0.071477
cofactor metabolic process	24	252	0.071853
sex differentiation	20	203	0.07198
positive regulation of cell proliferation	52	610	0.072238
central nervous system neuron differentiation	7	53	0.072537
glycogen metabolic process	7	53	0.072537
regulation of protein stability	7	53	0.072537
regulation of cell cycle	46	533	0.074186
hemostasis	14	132	0.074376
nucleobase, nucleoside and nucleotide metabolic process	34	379	0.074994
positive regulation of cellular catabolic process	6	43	0.07501
mitochondrial membrane organization	6	43	0.07501
response to vitamin D	5	33	0.07539
rhythmic behavior	5	33	0.07539
gonad development	16	156	0.075606
cellular homeostasis	58	691	0.075874
negative regulation of multicellular organismal process	22	229	0.076277
ovulation cycle process	11	98	0.077275
transcription	182	2377	0.077676
macromolecule biosynthetic process	245	3253	0.077725
oogenesis	7	54	0.078599
glucan metabolic process	7	54	0.078599
cellular glucan metabolic process	7	54	0.078599
neurotransmitter secretion	10	87	0.078851
regulation of actin polymerization or depolymerization	10	87	0.078851
positive regulation of protein metabolic process	24	255	0.079709
negative regulation of response to external stimulus	9	76	0.079841
embryonic organ development	9	76	0.079841
nerve-nerve synaptic transmission	8	65	0.079926
positive regulation of dephosphorylation	2	7	0.08012
enteric nervous system development	2	7	0.08012
lymph vessel development	2	7	0.08012
mitotic metaphase	2	7	0.08012
positive regulation of phospholipase A2 activity	2	7	0.08012
regulation of low-density lipoprotein receptor catabolic process	2	7	0.08012
regulation of female receptivity	2	7	0.08012
ornithine metabolic process	2	7	0.08012
regulation of renal output by angiotensin	2	7	0.08012
skeletal muscle growth	2	7	0.08012
regulation of retinal cell programmed cell death	2	7	0.08012
protein localization to chromosome	2	7	0.08012
positive regulation of protein amino acid dephosphorylation	2	7	0.08012
glutamate secretion	2	7	0.08012
negative regulation of heart rate	2	7	0.08012
positive regulation of gluconeogenesis	2	7	0.08012
vacuolar acidification	2	7	0.08012
response to peptidoglycan	2	7	0.08012
foregut morphogenesis	2	7	0.08012
neuron fate determination	2	7	0.08012
mitochondrial outer membrane translocase complex assembly	2	7	0.08012
redox signal response	2	7	0.08012
regulation of transforming growth factor-beta2 production	2	7	0.08012
positive regulation of cardiac muscle cell proliferation	2	7	0.08012
response to dsRNA	4	24	0.081023
negative regulation of blood coagulation	4	24	0.081023
response to lipid	4	24	0.081023
regulation of dopamine secretion	4	24	0.081023
muscarinic acetylcholine receptor signaling pathway	4	24	0.081023
regulation of mast cell activation	3	15	0.081248
negative regulation of transcription factor import into nucleus	3	15	0.081248
regulation of amino acid transport	3	15	0.081248
peroxisomal transport	3	15	0.081248
neutral lipid catabolic process	3	15	0.081248
myoblast fusion	3	15	0.081248
glycerol ether catabolic process	3	15	0.081248
G-protein signaling, coupled to cGMP nucleotide second messenger	3	15	0.081248
grooming behavior	3	15	0.081248
negative regulation of nucleotide metabolic process	3	15	0.081248
positive regulation of epidermal growth factor receptor signaling pathway	3	15	0.081248
acylglycerol catabolic process	3	15	0.081248
glycerolipid catabolic process	3	15	0.081248
cellular macromolecule biosynthetic process	244	3244	0.081707
somitogenesis	6	44	0.082008
cytosolic calcium ion homeostasis	18	182	0.082071
myeloid cell differentiation	15	146	0.082417
purine ribonucleoside triphosphate metabolic process	16	158	0.082567
regulation of cell-cell adhesion	5	34	0.08358
platelet activation	5	34	0.08358
pigmentation during development	5	34	0.08358
regulation of cell growth	23	244	0.083711
regulation of cyclin-dependent protein kinase activity	8	66	0.085709
regulation of bone remodeling	14	135	0.085863
regulation of binding	19	196	0.088052
positive regulation of MAPKKK cascade	10	89	0.088765
cellular response to extracellular stimulus	10	89	0.088765
regulation of actin filament length	10	89	0.088765
digestion	13	124	0.089342
regulation of gene-specific transcription	13	124	0.089342
cofactor catabolic process	6	45	0.089356
protein tetramerization	6	45	0.089356
respiratory gaseous exchange	6	45	0.089356
response to organic nitrogen	14	136	0.089928
ribonucleoside triphosphate metabolic process	16	160	0.08993
immune response-activating signal transduction	9	78	0.090634
T cell differentiation	11	101	0.091227
Golgi organization	4	25	0.091402
establishment of cell polarity	4	25	0.091402
hindbrain morphogenesis	4	25	0.091402
smoothened signaling pathway	4	25	0.091402
regulation of systemic arterial blood pressure	7	56	0.091576
negative regulation of protein complex disassembly	7	56	0.091576
pigmentation	8	67	0.09173
limbic system development	5	35	0.092219
behavioral fear response	5	35	0.092219
behavioral defense response	5	35	0.092219
negative regulation of transforming growth factor beta receptor signaling pathway	5	35	0.092219
purine ribonucleotide catabolic process	5	35	0.092219
response to wounding	62	754	0.092512
respiratory tube development	13	125	0.09372
regulation of epidermal growth factor receptor activity	3	16	0.095041
dorsal spinal cord development	3	16	0.095041
response to caffeine	3	16	0.095041
reproductive behavior in a multicellular organism	3	16	0.095041
syncytium formation by plasma membrane fusion	3	16	0.095041
cell-cell adhesion mediated by integrin	3	16	0.095041
regulation of interleukin-1 beta production	3	16	0.095041
acylglycerol biosynthetic process	3	16	0.095041
neutral lipid biosynthetic process	3	16	0.095041
positive regulation of catecholamine secretion	3	16	0.095041
pH reduction	3	16	0.095041
lipoprotein particle clearance	3	16	0.095041
RNA polyadenylation	3	16	0.095041
anagen	3	16	0.095041
diuresis	3	16	0.095041
mRNA 3'-end processing	3	16	0.095041
preassembly of GPI anchor in ER membrane	3	16	0.095041
cellular anion homeostasis	3	16	0.095041
membrane fusion	9	79	0.096337
cell junction organization	9	79	0.096337
cell death	63	770	0.097235
reproductive structure development	16	162	0.097698
cellular component assembly involved in morphogenesis	8	68	0.097988
induction of apoptosis by extracellular signals	8	68	0.097988
tube morphogenesis	15	150	0.098209
energy coupled proton transport, down electrochemical gradient	7	57	0.098488
ATP synthesis coupled proton transport	7	57	0.098488
muscle cell development	7	57	0.098488
programmed cell death	56	678	0.099374
tissue remodeling	10	91	0.099395
development of primary sexual characteristics	17	175	0.10081
regulation of blood coagulation	5	36	0.1013
Cdc42 protein signal transduction	2	8	0.10204
glycogen catabolic process	2	8	0.10204
regulation of fibroblast growth factor receptor signaling pathway	2	8	0.10204
NADH metabolic process	2	8	0.10204
negative regulation of NF-kappaB import into nucleus	2	8	0.10204
interferon-gamma production	2	8	0.10204
regulation of telomerase activity	2	8	0.10204
citrate metabolic process	2	8	0.10204
positive regulation of cholesterol transport	2	8	0.10204
outer mitochondrial membrane organization	2	8	0.10204
preganglionic parasympathetic nervous system development	2	8	0.10204
positive regulation of sterol transport	2	8	0.10204
female mating behavior	2	8	0.10204
mitochondrial respiratory chain complex I assembly	2	8	0.10204
oxygen homeostasis	2	8	0.10204
positive regulation of immunoglobulin production	2	8	0.10204
peptidyl-cysteine modification	2	8	0.10204
cellular response to glucose starvation	2	8	0.10204
protein geranylgeranylation	2	8	0.10204
synaptic vesicle maturation	2	8	0.10204
neural plate morphogenesis	2	8	0.10204
fructose 6-phosphate metabolic process	2	8	0.10204
sperm ejaculation	2	8	0.10204
urinary tract smooth muscle contraction	2	8	0.10204
regulation of pinocytosis	2	8	0.10204
diacylglycerol biosynthetic process	2	8	0.10204
urinary bladder smooth muscle contraction	2	8	0.10204
negative regulation of platelet activation	2	8	0.10204
ventricular cardiac muscle cell development	2	8	0.10204
NADH dehydrogenase complex assembly	2	8	0.10204
negative regulation of telomere maintenance	2	8	0.10204
protein amino acid geranylgeranylation	2	8	0.10204
fat cell differentiation	9	80	0.10224
negative regulation of axonogenesis	4	26	0.10238
response to lithium ion	4	26	0.10238
negative regulation of gene expression, epigenetic	4	26	0.10238
cellular macromolecular complex subunit organization	43	508	0.10269
response to temperature stimulus	14	139	0.10284
apoptosis	55	667	0.10387
regulation of carbohydrate metabolic process	8	69	0.10448
response to steroid hormone stimulus	31	353	0.10534
negative regulation of defense response	7	58	0.10568
hormone metabolic process	16	164	0.10587
purine nucleoside triphosphate metabolic process	16	164	0.10587
negative regulation of organelle organization	11	104	0.10661
regulation of phosphorus metabolic process	24	264	0.10667
regulation of phosphate metabolic process	24	264	0.10667
exocytosis	15	152	0.10676
regulation of DNA binding	15	152	0.10676
regulation of tissue remodeling	14	140	0.10738
glycerophospholipid metabolic process	14	140	0.10738
embryonic limb morphogenesis	12	116	0.10743
embryonic appendage morphogenesis	12	116	0.10743
sterol metabolic process	13	128	0.10763
muscle system process	21	227	0.10955
melanocyte differentiation	3	17	0.10971
negative regulation of MAPKKK cascade	3	17	0.10971
misfolded or incompletely synthesized protein catabolic process	3	17	0.10971
cerebral cortex cell migration	3	17	0.10971
V(D)J recombination	3	17	0.10971
ionotropic glutamate receptor signaling pathway	3	17	0.10971
G-protein signaling, coupled to cyclic nucleotide second messenger	16	165	0.11011
cellular macromolecular complex assembly	40	472	0.11064
positive regulation of organelle organization	8	70	0.11121
embryonic morphogenesis	34	394	0.11143
di-, tri-valent inorganic cation transport	20	215	0.11156
ovulation cycle	11	105	0.11205
death	63	778	0.11225
developmental growth	13	129	0.11253
DNA metabolic process	47	565	0.11261
cellular response to nutrient levels	7	59	0.11314
erythrocyte differentiation	7	59	0.11314
regulation of striated muscle development	7	59	0.11314
negative regulation of catabolic process	6	48	0.11345
cellular response to starvation	6	48	0.11345
activation of protein kinase C activity by G-protein coupled receptor protein signaling pathway	6	48	0.11345
positive regulation of cytoskeleton organization	6	48	0.11345
sensory perception of sound	19	203	0.11352
protein homotetramerization	4	27	0.11393
regulation of circadian sleep/wake cycle, sleep	4	27	0.11393
circadian sleep/wake cycle process	4	27	0.11393
regulation of circadian sleep/wake cycle	4	27	0.11393
sensory perception of mechanical stimulus	20	216	0.11536
positive regulation of gene-specific transcription	10	94	0.11667
homeostasis of number of cells	14	142	0.11681
regulation of hydrolase activity	37	436	0.1193
regulation of immune response	29	332	0.1196
negative regulation of transcription from RNA polymerase II promoter	29	332	0.1196
sex determination	5	38	0.12072
positive regulation of neuron apoptosis	5	38	0.12072
response to cold	5	38	0.12072
activation of JUN kinase activity	5	38	0.12072
regulation of muscle development	7	60	0.12088
embryonic epithelial tube formation	7	60	0.12088
hindbrain development	9	83	0.12117
regulation of pH	6	49	0.12214
interspecies interaction between organisms	32	372	0.12301
response to insulin stimulus	12	119	0.12332
steroid biosynthetic process	11	107	0.12341
syncytium formation	3	18	0.12519
regulation of microtubule depolymerization	3	18	0.12519
cortical actin cytoskeleton organization	3	18	0.12519
pigment cell differentiation	3	18	0.12519
negative regulation of protein import into nucleus	3	18	0.12519
cAMP biosynthetic process	3	18	0.12519
glycerolipid biosynthetic process	3	18	0.12519
response to purine	3	18	0.12519
adrenal gland development	3	18	0.12519
glycerol ether biosynthetic process	3	18	0.12519
negative regulation of microtubule depolymerization	3	18	0.12519
endochondral ossification	3	18	0.12519
renal water homeostasis	3	18	0.12519
myeloid leukocyte activation	8	72	0.12534
dorsal/ventral pattern formation	8	72	0.12534
inositol phosphate metabolic process	2	9	0.12535
T cell lineage commitment	2	9	0.12535
fucose catabolic process	2	9	0.12535
translational readthrough	2	9	0.12535
chronic inflammatory response	2	9	0.12535
senescence	2	9	0.12535
positive regulation of blood vessel endothelial cell migration	2	9	0.12535
sequestering of metal ion	2	9	0.12535
embryonic digestive tract morphogenesis	2	9	0.12535
positive regulation of lipid transport	2	9	0.12535
selenocysteine incorporation	2	9	0.12535
L-fucose catabolic process	2	9	0.12535
glucan catabolic process	2	9	0.12535
positive regulation of circadian sleep/wake cycle, sleep	2	9	0.12535
spinal cord association neuron differentiation	2	9	0.12535
endoplasmic reticulum organization	2	9	0.12535
mRNA stabilization	2	9	0.12535
regulation of smooth muscle cell differentiation	2	9	0.12535
respiratory chain complex IV assembly	2	9	0.12535
regulation of cell adhesion mediated by integrin	2	9	0.12535
RNA stabilization	2	9	0.12535
gastric acid secretion	2	9	0.12535
negative regulation of organ growth	2	9	0.12535
gas homeostasis	2	9	0.12535
mitochondrial respiratory chain complex assembly	2	9	0.12535
Leydig cell differentiation	2	9	0.12535
immunoglobulin V(D)J recombination	2	9	0.12535
very-low-density lipoprotein particle clearance	2	9	0.12535
parasympathetic nervous system development	2	9	0.12535
negative regulation of catalytic activity	28	321	0.12582
initiation of viral infection	4	28	0.12602
regulation of erythrocyte differentiation	4	28	0.12602
embryonic digit morphogenesis	4	28	0.12602
chondrocyte differentiation	4	28	0.12602
steroid catabolic process	4	28	0.12602
positive regulation of vasoconstriction	4	28	0.12602
protein polyubiquitination	4	28	0.12602
gastrulation with mouth forming second	4	28	0.12602
transmembrane ion transport	7	61	0.12887
regulation of ion transport	12	120	0.1289
regulation of protein complex assembly	11	108	0.12932
cholesterol homeostasis	5	39	0.13104
ribonucleotide catabolic process	5	39	0.13104
sterol homeostasis	5	39	0.13104
diencephalon development	5	39	0.13104
regulation of generation of precursor metabolites and energy	6	50	0.13116
protein import into nucleus, translocation	6	50	0.13116
cell proliferation	50	613	0.13207
induction of programmed cell death	31	362	0.13251
regulation of mitosis	8	73	0.13275
cellular polysaccharide metabolic process	8	73	0.13275
embryonic pattern specification	8	73	0.13275
male meiosis sister chromatid cohesion	1	2	0.13408
negative regulation of growth hormone secretion	1	2	0.13408
glutamine transport	1	2	0.13408
positive regulation of T cell chemotaxis	1	2	0.13408
negative regulation of cholesterol biosynthetic process	1	2	0.13408
fermentation	1	2	0.13408
cerebellar molecular layer development	1	2	0.13408
regulation of atrial cardiomyocyte membrane depolarization	1	2	0.13408
regulation of growth hormone receptor signaling pathway	1	2	0.13408
lipoate biosynthetic process	1	2	0.13408
regulation of glial cell proliferation	1	2	0.13408
thyroid hormone catabolic process	1	2	0.13408
ketone body biosynthetic process	1	2	0.13408
cerebellum maturation	1	2	0.13408
positive regulation of protein amino acid autophosphorylation	1	2	0.13408
valyl-tRNA aminoacylation	1	2	0.13408
loss of chromatin silencing	1	2	0.13408
smooth muscle cell proliferation	1	2	0.13408
glycerol biosynthetic process	1	2	0.13408
vestibular nucleus development	1	2	0.13408
tyrosine phosphorylation of Stat5 protein	1	2	0.13408
endosome to lysosome transport via multivesicular body sorting pathway	1	2	0.13408
somatic sex determination	1	2	0.13408
mitochondrial calcium ion transport	1	2	0.13408
pyrimidine deoxyribonucleoside monophosphate biosynthetic process	1	2	0.13408
glycosylceramide biosynthetic process	1	2	0.13408
positive regulation of nucleoside transport	1	2	0.13408
peptidyl-diphthamide biosynthetic process from peptidyl-histidine	1	2	0.13408
establishment of chromatin silencing	1	2	0.13408
atrial cardiac muscle cell differentiation	1	2	0.13408
mitochondrial proton-transporting ATP synthase complex assembly	1	2	0.13408
ERK1 and ERK2 cascade	1	2	0.13408
dUMP metabolic process	1	2	0.13408
mineralocorticoid receptor signaling pathway	1	2	0.13408
fatty acid elongation	1	2	0.13408
cGMP catabolic process	1	2	0.13408
positive regulation of heterochromatin formation	1	2	0.13408
inhibition of adenylate cyclase activity by opioid receptor signaling pathway	1	2	0.13408
Spemann organizer formation at the anterior end of the primitive streak	1	2	0.13408
negative regulation of response to biotic stimulus	1	2	0.13408
peptidyl-diphthamide metabolic process	1	2	0.13408
negative regulation of interleukin-8 production	1	2	0.13408
regulation of transcription from RNA polymerase II promoter by nuclear hormone receptor	1	2	0.13408
achiasmate meiosis I	1	2	0.13408
female meiosis chromosome separation	1	2	0.13408
negative regulation of DNA damage response, signal transduction by p53 class mediator	1	2	0.13408
tRNA catabolic process	1	2	0.13408
complement receptor mediated signaling pathway	1	2	0.13408
response to anoxia	1	2	0.13408
cytoplasmic transport	1	2	0.13408
negative regulation of heterochromatin formation	1	2	0.13408
positive regulation of transforming growth factor-beta3 production	1	2	0.13408
histamine metabolic process	1	2	0.13408
substrate adhesion-dependent cell spreading	1	2	0.13408
axial mesoderm morphogenesis	1	2	0.13408
spermatogenesis, exchange of chromosomal proteins	1	2	0.13408
cobalamin metabolic process	1	2	0.13408
lagging strand elongation	1	2	0.13408
ketone body catabolic process	1	2	0.13408
Spemann organizer formation	1	2	0.13408
female meiosis chromosome segregation	1	2	0.13408
granuloma formation	1	2	0.13408
peptidyl-lysine deacetylation	1	2	0.13408
pyrimidine deoxyribonucleoside monophosphate metabolic process	1	2	0.13408
regulation of T cell chemotaxis	1	2	0.13408
negative regulation of chromatin assembly or disassembly	1	2	0.13408
positive regulation of steroid hormone receptor signaling pathway	1	2	0.13408
midbrain-hindbrain boundary maturation during brain development	1	2	0.13408
Wnt receptor signaling pathway in forebrain neuroblast division	1	2	0.13408
positive regulation of retinal cell programmed cell death	1	2	0.13408
positive regulation of telomerase activity	1	2	0.13408
positive regulation of glial cell proliferation	1	2	0.13408
deoxyribonucleoside monophosphate biosynthetic process	1	2	0.13408
branched chain family amino acid biosynthetic process	1	2	0.13408
interferon-gamma biosynthetic process	1	2	0.13408
midbrain-hindbrain boundary maturation	1	2	0.13408
Golgi inheritance	1	2	0.13408
myoblast migration	1	2	0.13408
lipoic acid biosynthetic process	1	2	0.13408
sphinganine metabolic process	1	2	0.13408
positive regulation of chromatin silencing	1	2	0.13408
tetrahydrofolate biosynthetic process	1	2	0.13408
inorganic diphosphate transport	1	2	0.13408
response to ozone	1	2	0.13408
activation of JAK2 kinase activity	1	2	0.13408
prolyl-tRNA aminoacylation	1	2	0.13408
positive regulation of growth hormone receptor signaling pathway	1	2	0.13408
positive regulation of chromatin assembly or disassembly	1	2	0.13408
leading strand elongation	1	2	0.13408
negative regulation of cortisol secretion	1	2	0.13408
maintenance of presynaptic active zone structure	1	2	0.13408
deoxyribonucleoside monophosphate metabolic process	1	2	0.13408
negative regulation of chromatin silencing	1	2	0.13408
maintenance of chromatin silencing	1	2	0.13408
organelle inheritance	1	2	0.13408
regulation of nucleoside transport	1	2	0.13408
maternal process involved in parturition	1	2	0.13408
pantothenate metabolic process	1	2	0.13408
atrial cardiac muscle cell development	1	2	0.13408
sphinganine-1-phosphate metabolic process	1	2	0.13408
DNA double-strand break processing	1	2	0.13408
carbohydrate catabolic process	11	109	0.13538
positive regulation of growth	11	109	0.13538
regulation of protein polymerization	10	97	0.13551
protein amino acid lipidation	7	62	0.13713
transmembrane transport	16	171	0.13766
fibroblast growth factor receptor signaling pathway	4	29	0.13862
gluconeogenesis	4	29	0.13862
heterophilic cell adhesion	4	29	0.13862
appendage development	13	134	0.13893
limb development	13	134	0.13893
nucleotide catabolic process	8	74	0.14037
lung development	12	122	0.14047
visual behavior	6	51	0.14047
antigen receptor-mediated signaling pathway	6	51	0.14047
viral infectious cycle	6	51	0.14047
RNA metabolic process	81	1036	0.14085
regulation of mRNA stability	3	19	0.14139
positive regulation of cGMP metabolic process	3	19	0.14139
positive regulation of cGMP biosynthetic process	3	19	0.14139
thymic T cell selection	3	19	0.14139
motor axon guidance	3	19	0.14139
cell wall catabolic process	3	19	0.14139
ATP hydrolysis coupled proton transport	3	19	0.14139
ovulation from ovarian follicle	3	19	0.14139
negative regulation of cellular catabolic process	3	19	0.14139
negative regulation of blood pressure	5	40	0.14173
regulation of chemotaxis	5	40	0.14173
immune response-regulating signal transduction	9	86	0.14184
striated muscle cell differentiation	10	98	0.14213
biosynthetic process	296	4040	0.14476
immune response-activating cell surface receptor signaling pathway	7	63	0.14563
meiosis I	7	63	0.14563
positive regulation of lipid metabolic process	7	63	0.14563
JAK-STAT cascade	7	63	0.14563
regulation of nitrogen compound metabolic process	8	75	0.1482
circadian rhythm	9	87	0.14911
positive regulation of potassium ion transport	2	10	0.14976
regulation of circadian sleep/wake cycle, non-REM sleep	2	10	0.14976
neural plate development	2	10	0.14976
positive regulation of circadian rhythm	2	10	0.14976
positive regulation of neurotransmitter secretion	2	10	0.14976
paraxial mesoderm formation	2	10	0.14976
cellular chloride ion homeostasis	2	10	0.14976
positive regulation of transcription, mitotic	2	10	0.14976
behavioral response to ethanol	2	10	0.14976
genitalia morphogenesis	2	10	0.14976
hindgut morphogenesis	2	10	0.14976
positive regulation of NF-kappaB import into nucleus	2	10	0.14976
regulation of transcription, mitotic	2	10	0.14976
histidine family amino acid catabolic process	2	10	0.14976
chloride ion homeostasis	2	10	0.14976
response to redox state	2	10	0.14976
zymogen activation	2	10	0.14976
two-component signal transduction system (phosphorelay)	2	10	0.14976
tachykinin receptor signaling pathway	2	10	0.14976
histidine catabolic process	2	10	0.14976
positive regulation of cell-matrix adhesion	2	10	0.14976
regulation of cytokine-mediated signaling pathway	2	10	0.14976
oxaloacetate metabolic process	2	10	0.14976
regulation of transcription from RNA polymerase II promoter, mitotic	2	10	0.14976
positive regulation of transcription from RNA polymerase II promoter, mitotic	2	10	0.14976
positive regulation of G-protein coupled receptor protein signaling pathway	2	10	0.14976
mammary gland development	6	52	0.15009
sphingoid metabolic process	6	52	0.15009
neural tube patterning	4	30	0.1517
patterning of blood vessels	4	30	0.1517
negative regulation of proteolysis	4	30	0.1517
synaptic transmission, cholinergic	4	30	0.1517
cholesterol biosynthetic process	4	30	0.1517
spleen development	4	30	0.1517
plasma membrane fusion	4	30	0.1517
response to amphetamine	4	30	0.1517
glycerol metabolic process	4	30	0.1517
regulation of ossification	12	124	0.15257
pancreas development	5	41	0.1528
regulation of cell size	21	238	0.1538
Notch signaling pathway	7	64	0.15438
negative regulation of hydrolase activity	7	64	0.15438
sensory organ development	26	303	0.15464
membrane lipid metabolic process	26	303	0.15464
female sex differentiation	10	100	0.15585
development of primary female sexual characteristics	10	100	0.15585
response to amine stimulus	8	76	0.15625
amino acid transport	9	88	0.15656
response to DNA damage stimulus	35	422	0.15684
cytoskeleton-dependent intracellular transport	16	175	0.158
hemoglobin metabolic process	3	20	0.15824
long-chain fatty acid metabolic process	3	20	0.15824
phototransduction, visible light	3	20	0.15824
midbrain development	3	20	0.15824
cell wall metabolic process	3	20	0.15824
regulation of interleukin-1 production	3	20	0.15824
dorsal/ventral neural tube patterning	3	20	0.15824
regulation of glycolysis	3	20	0.15824
cell wall organization	3	20	0.15824
midgut development	3	20	0.15824
actin cytoskeleton reorganization	3	20	0.15824
energy coupled proton transport, against electrochemical gradient	3	20	0.15824
catecholamine biosynthetic process	3	20	0.15824
embryonic forelimb morphogenesis	3	20	0.15824
coagulation	12	125	0.15882
blood coagulation	12	125	0.15882
adult behavior	13	138	0.16227
positive regulation of binding	10	101	0.16296
regulation of phosphorylation	22	253	0.16304
ossification	16	176	0.16333
response to ionizing radiation	7	65	0.16337
positive regulation of DNA binding	9	89	0.16419
primary neural tube formation	5	42	0.16421
regulation of ion transmembrane transporter activity	5	42	0.16421
nitric oxide mediated signal transduction	4	31	0.16523
regulation of organ growth	4	31	0.16523
growth	23	267	0.16749
eye development	16	177	0.16874
double-strand break repair	6	54	0.17016
regulation of translational initiation	6	54	0.17016
G1/S transition of mitotic cell cycle	10	102	0.17021
positive regulation of immune response	19	216	0.1715
regulation of proteolysis	7	66	0.17258
adult locomotory behavior	8	78	0.17293
regulation of transforming growth factor beta receptor signaling pathway	8	78	0.17293
negative regulation of response to stimulus	11	115	0.17481
cellular monovalent inorganic anion homeostasis	2	11	0.175
fibrinolysis	2	11	0.175
monovalent inorganic anion homeostasis	2	11	0.175
germinal center formation	2	11	0.175
positive regulation of receptor-mediated endocytosis	2	11	0.175
regulation of protein import into nucleus, translocation	2	11	0.175
ameboidal cell migration	2	11	0.175
regulation of granule cell precursor proliferation	2	11	0.175
activation of transmembrane receptor protein tyrosine kinase activity	2	11	0.175
histidine family amino acid metabolic process	2	11	0.175
positive thymic T cell selection	2	11	0.175
striatum development	2	11	0.175
morphogenesis of an epithelial sheet	2	11	0.175
polysaccharide catabolic process	2	11	0.175
establishment of nucleus localization	2	11	0.175
negative regulation of protein binding	2	11	0.175
phosphate transport	2	11	0.175
positive regulation of glutamate secretion	2	11	0.175
endosome organization	2	11	0.175
mRNA cleavage	2	11	0.175
cytokinesis during cell cycle	2	11	0.175
regulation of protein amino acid dephosphorylation	2	11	0.175
positive regulation of granule cell precursor proliferation	2	11	0.175
histidine metabolic process	2	11	0.175
forebrain regionalization	2	11	0.175
regulation of platelet activation	2	11	0.175
anterior/posterior axis specification	3	21	0.17566
regulation of intracellular pH	3	21	0.17566
positive regulation of natural killer cell mediated immunity	3	21	0.17566
negative regulation of nucleocytoplasmic transport	3	21	0.17566
positive regulation of natural killer cell mediated cytotoxicity	3	21	0.17566
negative regulation of microtubule polymerization or depolymerization	3	21	0.17566
telencephalon cell migration	3	21	0.17566
response to testosterone stimulus	3	21	0.17566
epithelial cell development	3	21	0.17566
positive regulation of insulin secretion	3	21	0.17566
copulation	3	21	0.17566
regulation of transmembrane transporter activity	5	43	0.17594
positive regulation of blood pressure	5	43	0.17594
positive regulation of calcium ion transport	5	43	0.17594
regulation of transporter activity	5	43	0.17594
cellular biopolymer biosynthetic process	221	3006	0.17618
biopolymer biosynthetic process	221	3007	0.17762
regulation of catabolic process	12	128	0.17833
oxidative phosphorylation	12	128	0.17833
positive regulation of calcium-mediated signaling	4	32	0.17917
regulation of cellular carbohydrate catabolic process	4	32	0.17917
thymus development	4	32	0.17917
regulation of carbohydrate catabolic process	4	32	0.17917
ventricular cardiac muscle cell differentiation	4	32	0.17917
regulation of microtubule polymerization or depolymerization	4	32	0.17917
eye photoreceptor cell development	4	32	0.17917
regulation of microtubule cytoskeleton organization	4	32	0.17917
response to unfolded protein	9	91	0.17996
gliogenesis	9	91	0.17996
sphingolipid metabolic process	9	91	0.17996
regulation of specific transcription from RNA polymerase II promoter	9	91	0.17996
negative regulation of DNA binding	6	55	0.1806
negative regulation of protein complex assembly	6	55	0.1806
neural tube formation	6	55	0.1806
epithelial cell differentiation	8	79	0.18156
regulation of action potential	11	116	0.18187
energy reserve metabolic process	7	67	0.18202
DNA repair	26	310	0.18345
limb morphogenesis	12	129	0.18508
amine transport	12	129	0.18508
appendage morphogenesis	12	129	0.18508
positive regulation of cytokine production	10	104	0.18517
regulation of protein amino acid phosphorylation	18	206	0.18662
skeletal system morphogenesis	13	142	0.18748
biogenic amine biosynthetic process	5	44	0.18799
regeneration	14	155	0.18923
protein processing	8	80	0.19038
regulation of actin filament polymerization	8	80	0.19038
pattern specification process	27	325	0.1911
immune response-regulating cell surface receptor signaling pathway	7	68	0.19166
ribonucleotide metabolic process	17	194	0.19181
actin filament organization	10	105	0.19287
barbed-end actin filament capping	4	33	0.19349
regulation of carbohydrate biosynthetic process	4	33	0.19349
reciprocal meiotic recombination	4	33	0.19349
embryonic placenta development	4	33	0.19349
cellular polysaccharide biosynthetic process	4	33	0.19349
lymph node development	4	33	0.19349
male meiosis	4	33	0.19349
forebrain cell migration	3	22	0.19358
cytokine biosynthetic process	3	22	0.19358
regulation of RNA stability	3	22	0.19358
response to dietary excess	3	22	0.19358
regulation of calcium ion transport via voltage-gated calcium channel activity	3	22	0.19358
endochondral bone morphogenesis	3	22	0.19358
erythrocyte development	3	22	0.19358
NAD metabolic process	3	22	0.19358
antigen processing and presentation of exogenous peptide antigen via MHC class II	3	22	0.19358
antigen processing and presentation of peptide antigen via MHC class II	3	22	0.19358
regulation of cGMP biosynthetic process	3	22	0.19358
T cell activation during immune response	3	22	0.19358
external encapsulating structure organization	3	22	0.19358
phosphoinositide phosphorylation	3	22	0.19358
female meiosis	3	22	0.19358
positive regulation of transforming growth factor beta receptor signaling pathway	3	22	0.19358
negative regulation of cell adhesion mediated by integrin	1	3	0.19423
glycerol catabolic process	1	3	0.19423
negative regulation of synaptic transmission, dopaminergic	1	3	0.19423
antigen processing and presentation of peptide antigen via MHC class Ib	1	3	0.19423
negative regulation of Rac protein signal transduction	1	3	0.19423
tRNA splicing, via endonucleolytic cleavage and ligation	1	3	0.19423
blood coagulation, intrinsic pathway	1	3	0.19423
regulation of cytotoxic T cell differentiation	1	3	0.19423
PMA-inducible membrane protein ectodomain proteolysis	1	3	0.19423
tRNA 5'-leader removal	1	3	0.19423
positive regulation of glucokinase activity	1	3	0.19423
ribosomal small subunit export from nucleus	1	3	0.19423
virion attachment, binding of host cell surface receptor	1	3	0.19423
regulation of keratinocyte migration	1	3	0.19423
tyrosine phosphorylation of Stat3 protein	1	3	0.19423
regulation of RNA elongation from RNA polymerase II promoter	1	3	0.19423
saturated monocarboxylic acid metabolic process	1	3	0.19423
purine nucleoside diphosphate catabolic process	1	3	0.19423
peptidyl-arginine omega-N-methylation	1	3	0.19423
succinate transport	1	3	0.19423
tyrosine phosphorylation of Stat1 protein	1	3	0.19423
calcium ion-dependent exocytosis of neurotransmitter	1	3	0.19423
regulation of mismatch repair	1	3	0.19423
proton-transporting ATP synthase complex assembly	1	3	0.19423
androgen catabolic process	1	3	0.19423
regulation of T cell mediated immune response to tumor cell	1	3	0.19423
regulation of chronic inflammatory response to non-antigenic stimulus	1	3	0.19423
forebrain neuroblast division	1	3	0.19423
positive regulation of interleukin-1 beta production	1	3	0.19423
peptide or protein carboxyl-terminal blocking	1	3	0.19423
layer formation in the cerebral cortex	1	3	0.19423
interleukin-2 production	1	3	0.19423
positive regulation of RNA elongation from RNA polymerase II promoter	1	3	0.19423
establishment of blood-nerve barrier	1	3	0.19423
D-serine transport	1	3	0.19423
response to nickel ion	1	3	0.19423
negative regulation of helicase activity	1	3	0.19423
negative regulation of nuclear mRNA splicing, via spliceosome	1	3	0.19423
ethanolamine biosynthetic process	1	3	0.19423
ovarian follicle rupture	1	3	0.19423
regulation of collateral sprouting	1	3	0.19423
visceral muscle development	1	3	0.19423
regulation of mucus secretion	1	3	0.19423
positive regulation of chronic inflammatory response to non-antigenic stimulus	1	3	0.19423
negative regulation of natriuresis	1	3	0.19423
positive regulation of cellular amine metabolic process	1	3	0.19423
Cajal-Retzius cell differentiation	1	3	0.19423
negative regulation of mucus secretion	1	3	0.19423
activation of store-operated calcium channel activity	1	3	0.19423
regulation of cell-cell adhesion mediated by integrin	1	3	0.19423
negative regulation of hormone metabolic process	1	3	0.19423
negative regulation of steroid biosynthetic process	1	3	0.19423
regulation of histone H3-K4 methylation	1	3	0.19423
positive regulation of synaptic plasticity	1	3	0.19423
dUTP metabolic process	1	3	0.19423
C-terminal protein amino acid methylation	1	3	0.19423
glucose-6-phosphate transport	1	3	0.19423
phosphatidylethanolamine biosynthetic process	1	3	0.19423
alternative nuclear mRNA splicing, via spliceosome	1	3	0.19423
M phase specific microtubule process	1	3	0.19423
D-amino acid transport	1	3	0.19423
third ventricle development	1	3	0.19423
axon transport of mitochondrion	1	3	0.19423
aminophospholipid transport	1	3	0.19423
positive regulation of heart rate in baroreceptor response to decreased systemic arterial blood pressure	1	3	0.19423
histone H3-K9 methylation	1	3	0.19423
posterior midgut development	1	3	0.19423
antigen processing and presentation of exogenous protein antigen via MHC class Ib, TAP-dependent	1	3	0.19423
positive regulation of cytotoxic T cell differentiation	1	3	0.19423
negative regulation of axon regeneration	1	3	0.19423
positive regulation of mismatch repair	1	3	0.19423
regulation of homotypic cell-cell adhesion	1	3	0.19423
negative regulation of homotypic cell-cell adhesion	1	3	0.19423
glycerol-3-phosphate catabolic process	1	3	0.19423
intracellular mRNA localization	1	3	0.19423
neuroblast division	1	3	0.19423
auditory receptor cell fate determination	1	3	0.19423
regulation of mast cell apoptosis	1	3	0.19423
exocrine pancreas development	1	3	0.19423
negative regulation of vascular permeability	1	3	0.19423
peptidyl-arginine methylation, to asymmetrical-dimethyl arginine	1	3	0.19423
RNA splicing, via endonucleolytic cleavage and ligation	1	3	0.19423
response to fructose stimulus	1	3	0.19423
unsaturated monocarboxylic acid metabolic process	1	3	0.19423
corpus callosum development	1	3	0.19423
proton-transporting ATP synthase complex biogenesis	1	3	0.19423
NADH oxidation	1	3	0.19423
protein neddylation	1	3	0.19423
activation of phospholipase A2 activity by calcium-mediated signaling	1	3	0.19423
positive regulation of keratinocyte migration	1	3	0.19423
regulation of transforming growth factor-beta3 production	1	3	0.19423
cellular response to water deprivation	1	3	0.19423
negative regulation of hormone biosynthetic process	1	3	0.19423
endosome transport via multivesicular body sorting pathway	1	3	0.19423
regulation of glucokinase activity	1	3	0.19423
negative regulation of cAMP-mediated signaling	1	3	0.19423
protein import into peroxisome membrane	1	3	0.19423
bone trabecula formation	1	3	0.19423
natural killer cell degranulation	1	3	0.19423
positive regulation of cell division	1	3	0.19423
alanyl-tRNA aminoacylation	1	3	0.19423
negative regulation of MHC class II biosynthetic process	1	3	0.19423
sensory perception of touch	1	3	0.19423
purine ribonucleoside diphosphate catabolic process	1	3	0.19423
ethanolamine metabolic process	1	3	0.19423
interleukin-2 biosynthetic process	1	3	0.19423
antigen processing and presentation of exogenous peptide antigen via MHC class Ib	1	3	0.19423
depurination	1	3	0.19423
negative regulation of collateral sprouting	1	3	0.19423
reduction of food intake in response to dietary excess	1	3	0.19423
carnitine biosynthetic process	1	3	0.19423
fourth ventricle development	1	3	0.19423
positive regulation of transforming growth factor-beta1 production	1	3	0.19423
locomotor rhythm	1	3	0.19423
positive regulation of nucleobase, nucleoside, nucleotide and nucleic acid transport	1	3	0.19423
response to cAMP	9	93	0.19637
positive regulation of cell cycle	8	81	0.19937
positive regulation of behavior	5	45	0.20031
digestive system process	5	45	0.20031
associative learning	5	45	0.20031
positive regulation of JUN kinase activity	5	45	0.20031
cellular monovalent inorganic cation homeostasis	5	45	0.20031
L-fucose metabolic process	2	12	0.20084
positive T cell selection	2	12	0.20084
cytoplasmic sequestering of transcription factor	2	12	0.20084
early endosome to late endosome transport	2	12	0.20084
determination of anterior/posterior axis, embryo	2	12	0.20084
cellular sodium ion homeostasis	2	12	0.20084
coenzyme A metabolic process	2	12	0.20084
tripartite regional subdivision	2	12	0.20084
regulation of DNA replication initiation	2	12	0.20084
positive regulation of neuroblast proliferation	2	12	0.20084
axonal fasciculation	2	12	0.20084
positive regulation of endothelial cell migration	2	12	0.20084
negative regulation of cAMP metabolic process	2	12	0.20084
sperm capacitation	2	12	0.20084
apical protein localization	2	12	0.20084
negative regulation of cAMP biosynthetic process	2	12	0.20084
monovalent inorganic cation homeostasis	7	69	0.2015
lipid transport	14	157	0.20196
pallium development	6	57	0.20219
phototransduction	6	57	0.20219
cyclic nucleotide metabolic process	6	57	0.20219
rhythmic process	18	209	0.20306
purine ribonucleotide metabolic process	16	183	0.20312
cellular response to DNA damage stimulus	30	368	0.20407
activation of immune response	12	132	0.20602
group transfer coenzyme metabolic process	4	34	0.20814
regulation of muscle cell differentiation	4	34	0.20814
polysaccharide biosynthetic process	4	34	0.20814
eye photoreceptor cell differentiation	4	34	0.20814
negative regulation of cell projection organization	4	34	0.20814
vesicle targeting	4	34	0.20814
regulation of membrane potential	18	210	0.20868
bone development	16	184	0.20915
erythrocyte homeostasis	7	70	0.21154
viral reproduction	7	70	0.21154
regulation of cGMP metabolic process	3	23	0.21193
lipid phosphorylation	3	23	0.21193
Wnt receptor signaling pathway, calcium modulating pathway	3	23	0.21193
regulation of axon extension	3	23	0.21193
T cell selection	3	23	0.21193
cytokine metabolic process	3	23	0.21193
hair follicle maturation	3	23	0.21193
positive regulation of vasodilation	3	23	0.21193
regulation of circadian rhythm	5	46	0.21291
regulation of glucose import	5	46	0.21291
regulation of neurotransmitter levels	12	133	0.21322
positive regulation of catabolic process	6	58	0.21333
female gonad development	9	95	0.2134
regulation of multicellular organism growth	9	95	0.2134
response to toxin	9	95	0.2134
response to virus	13	146	0.2144
positive regulation of cell activation	16	185	0.21526
post-embryonic development	10	108	0.21677
neuropeptide signaling pathway	11	121	0.21906
glial cell differentiation	7	71	0.22175
DNA modification	4	35	0.2231
positive regulation of nucleotide metabolic process	4	35	0.2231
adult walking behavior	4	35	0.2231
protein stabilization	4	35	0.2231
positive regulation of cyclic nucleotide biosynthetic process	4	35	0.2231
positive regulation of nucleotide biosynthetic process	4	35	0.2231
positive regulation of cyclic nucleotide metabolic process	4	35	0.2231
cell fate specification	6	59	0.22467
establishment or maintenance of cell polarity	6	59	0.22467
positive regulation of T cell differentiation	6	59	0.22467
organelle localization	10	109	0.225
cytokinesis	5	47	0.22574
regulation of glucose transport	5	47	0.22574
neuromuscular process controlling balance	5	47	0.22574
establishment of vesicle localization	5	47	0.22574
spinal cord development	5	47	0.22574
negative regulation of nucleotide biosynthetic process	2	13	0.22707
regulation of defense response to virus by virus	2	13	0.22707
male meiosis I	2	13	0.22707
tongue development	2	13	0.22707
cellular response to reactive oxygen species	2	13	0.22707
activation of adenylate cyclase activity by dopamine receptor signaling pathway	2	13	0.22707
vascular endothelial growth factor receptor signaling pathway	2	13	0.22707
negative regulation of cyclic nucleotide metabolic process	2	13	0.22707
cellular response to heat	2	13	0.22707
positive regulation of microtubule polymerization	2	13	0.22707
very-long-chain fatty acid metabolic process	2	13	0.22707
regulation of cardiac muscle cell proliferation	2	13	0.22707
cardioblast cell fate commitment	2	13	0.22707
glycosphingolipid biosynthetic process	2	13	0.22707
astrocyte development	2	13	0.22707
negative regulation of cyclic nucleotide biosynthetic process	2	13	0.22707
blastoderm segmentation	2	13	0.22707
positive regulation of neurotransmitter transport	2	13	0.22707
male sex determination	2	13	0.22707
paraxial mesoderm morphogenesis	2	13	0.22707
cardioblast cell fate specification	2	13	0.22707
regulation of telomere maintenance	2	13	0.22707
intracellular protein transmembrane transport	8	84	0.22731
negative regulation of cytoskeleton organization	8	84	0.22731
cellular biosynthetic process	287	3976	0.22888
regulation of myeloid leukocyte mediated immunity	3	24	0.23063
forelimb morphogenesis	3	24	0.23063
blastocyst growth	3	24	0.23063
[truncated: 1,754 more rows]
