# Supplementary material for: A Role for the Retinoblastoma Protein As a Regulator of Mouse Osteoblast Cell Adhesion: Implications for Osteogenesis and Osteosarcoma Formation
Source: PLoS One. 2010 Nov 11;5(11):e13954. doi: 10.1371/journal.pone.0013954 (PMC2978706; doi:10.1371/journal.pone.0013954)
Supplement: Table S5 — Gene Set Analysis (GSA, one module of SAM). GSA was performed using GO Project database. Results indicated that pRb knockout would significantly affect adhesion related processes. (0.01 MB XLS) [file pone.0013954.s009.xls]

## Sheet: Table S5 - GSA
Table S5.
Gene_set_name	Score	p-value
CELL_SURFACE	-0.1654	0
CELL_SUBSTRATE_ADHESION	-0.2067	0.0478
CELL_CELL_ADHESION	-0.2045	0.048
NEGATIVE_REGULATION_OF_CELL_ADHESION	-0.6952	0.048
REGULATION_OF_CELL_CELL_ADHESION	-1.1803	0.048
HETEROPHILIC_CELL_ADHESION	1.1161	0
Green: Down-regulated by pRb
Red: Up-regulated by pRb
Pathway Components:	Gene Names in Pathway:
CELL_SURFACE	CYP3A4	TM7SF4	ENOX2	ACVRL1	ATP6AP2	CSPG4	TLR2	PDLIM2	BCAM	MMP25	SHH	ACVR1B	APP	SRPX	SLC2A4	ROBO1	PGRMC1	TDGF1	CEP290	RC3H2	ROBO2	KLHL20	IRAK2	GJD3	KCND2	ADAM10	CD3E	MPP2	SCUBE1	FLOT2	MPP3	PTPRR	SLC3A2	NRD1	M6PR	GPR98	THY1	PLAUR	TAS2R16	ACVR2B	CCR5	HSPB1	ATPIF1	AOC3	DCBLD2	FGFR2	RTP2	PKHD1	RTP1
CELL_SUBSTRATE_ADHESION	PPFIA2	ACVRL1	PPFIA1	ITGA11	ITGA10	PTEN	COL17A1	CDKN2A	C9orf127	SORBS1	FXC1	PKD2	PKD1	ANGPTL3	RASA1	THBS3	PARVG	TAOK2	NF2	COL13A1	NF1	ACTN1	ITGA2	CDK6	ACTN2	ITGA3	ACTN3	ECM2	THY1	CDH13	VWF	LYVE1	TSC1	FBLN5	ITGB1BP1	ITGA7	TESK2	SGCE	ADAM15
CELL_CELL_ADHESION	CLDN8	CLDN7	CADM3	CLDN9	MPZL2	ACVRL1	CLDN4	CADM1	CLDN3	LMO4	CLDN6	CLDN5	CDSN	PTEN	APOA4	CD47	REG3A	CDKN2A	CD93	ROBO1	ROBO2	COL11A1	ALX1	SYK	DLG1	EGFR	BCL10	GTPBP4	VANGL2	MGP	CERCAM	CD164	CTNNA3	THY1	CD84	AMIGO1	AMIGO2	NCAM2	SIRPG	AMIGO3	CD34	ATP2C1	CLDN1	NPTN	CLDN2	CNTN4	CLDN16	CLDN17	CLDN18
NEGATIVE_REGULATION_OF_CELL_ADHESION	KNG1	ARHGDIG	GTPBP4	ACVRL1	ADAM10	NF2	PTEN	PR47	CDH13	MIA3	CDKN2A	RND1	TGFBI	B4GALNT2	ARHGDIA	RASA1	SPN	ARHGDIB
REGULATION_OF_CELL_CELL_ADHESION	CD47	GTPBP4	SIRPG	CDKN2A	ACVRL1	NF2	B4GALNT2	CX3CL1	PTEN	RASA1
[truncated: 37 more columns]
