# Supplementary material for: A Role for the Retinoblastoma Protein As a Regulator of Mouse Osteoblast Cell Adhesion: Implications for Osteogenesis and Osteosarcoma Formation
Source: PLoS One. 2010 Nov 11;5(11):e13954. doi: 10.1371/journal.pone.0013954 (PMC2978706; doi:10.1371/journal.pone.0013954)
Supplement: Table S6 — Gene Set Enrichment Analysis (GSEA, one module of SAM). GSEA was performed using GO Project database. Results again indicated that pRb knockout would significantly affect adhesion related processes. (0.01 MB XLS) [file pone.0013954.s010.xls]

## Sheet: Table S6 - GSEA
Table S6.
NAME	SIZE	ES	NES	NOM p-val	FDR q-val	FWER p-val	RANK AT MAX	LEADING EDGE
REGULATION_OF_CELL_ADHESION	33	-0.518314	-1.83936	0	0.0626812	0.091	895	tags=18%, list=5%, signal=19%
NEGATIVE_REGULATION_OF_CELL_ADHESION	17	-0.668049	-1.73393	0	0.0811326	0.398	895	tags=29%, list=5%, signal=31%
Pathway Components:	Gene Names in Pathway:
NEGATIVE_REGULATION_OF_CELL_ADHESION	KNG1	ARHGDIG	GTPBP4	ACVRL1	ADAM10	NF2	PTEN	PR47	CDH13	MIA3	CDKN2A	RND1	TGFBI	B4GALNT2	ARHGDIA	RASA1	SPN	ARHGDIB
REGULATION_OF_CELL_CELL_ADHESION	CD47	GTPBP4	SIRPG	CDKN2A	ACVRL1	NF2	B4GALNT2	CX3CL1	PTEN	RASA1
